# Supplementary material for: Structure cristalline du composé Hg3-xSbx(S+Se)2+xI2-x (x ≃ 0.1)
Source: Acta Crystallogr E Crystallogr Commun. 2016 Feb 6;72(Pt 3):304–6. doi: 10.1107/S2056989016002127 (PMC4778806; doi:10.1107/S2056989016002127)
Supplement: Supplementary file 1 [file e-72-00304-sup1.cif]

##############################################################################
#                                                                            #
# This CIF contains the data in a paper accepted for publication in          #
# Acta Crystallographica Section E. It conforms to the requirements of       #
# Notes for Authors for Acta Crystallographica Section E, and has been       #
# peer reviewed under the auspices of the IUCr Commission on Journals.       #
#                                                                            #
# Full details of the Crystallographic Information File format               #
# are given in the paper "The Crystallographic Information File (CIF):       #
# a New Standard Archive File for Crystallography" by S. R. Hall, F. H.      #
# Allen and I. D. Brown [Acta Cryst. (1991), A47, 655-685].                  #
#                                                                            #
# The current version of the core CIF dictionary is obtainable from          #
# ftp://ftp.iucr.org/pub/cif_core.dic.                                       #
#                                                                            #
# Software is freely available for graphical display of the structure(s)     #
# in this CIF. For information consult the CIF software page                 #
# http://www.iucr.org/resources/cif/software.                                #
#                                                                            #
# This file may be used for bona fide research purposes within the           #
# scientific community so long as proper attribution is given to the journal # 
# article from which it was obtained.                                        #
#                                                                            #
##############################################################################
data_global
_audit_creation_method     'Jana2006 Version : 14/11/2011'
_journal_date_recd_electronic     2016-02-02
_journal_date_accepted     2016-02-03
_journal_name_full     'Acta Crystallographica, Section E'
_journal_year     2016
_journal_volume     72
_journal_issue      3
_journal_page_first     304
_journal_page_last     306
_journal_paper_category     GI
_journal_paper_doi     10.1107/S2056989016002127
_journal_coeditor_code     VN2108
_publ_contact_author_name     'Mohammed Kars'
_publ_contact_author_address
;
Universit\'e Houari-Boumedienne
Facult\'e de Chimie
Laboratoire Sciences des mat\'eriaux
Bp 32 El-Alia 16111 Bab-Ezzouar
Algerie
;
_publ_contact_author_email     mkarsdz@yahoo.fr
_publ_contact_author_fax     '00 213 21 24 73 11'
_publ_contact_author_phone     '00 213 21 24 79 50'
_publ_section_title
;
Structure cristalline du compos\'e
Hg~3-~<i>~x~</i>Sb<i>~x~</i>(S+Se)~2+~<i>~x~</i>I~2-~<i>~x~</i> (<i>x</i>
\\simeq 0.1)
;
_publ_section_title_footnote     .
loop_
    _publ_author_name
    _publ_author_address
    'Kars, Mohammed'
;
Universit\'e Houari-Boumedienne
Facult\'e de Chimie
Laboratoire Sciences des Mat\'eriaux
BP 32 El-Alia 16111 Bab-Ezzouar
Algeria
;
    'Adrian G\'omez Herrero'
;
Centro de Microscopia Electr\'onica
Universidad Complutense
28040 Madrid
Spain
;
    'Roisnel, Thierry'
;
Centre de Diffractom\'etrie X
Sciences Chimiques de Rennes
UMR 6226 CNRS Universit\'e de Rennes 1
Campus de Beaulieu
Avenue du G\'en\'eral Leclerc
France
;
    'Rebbah, Allaoua'
;
Universit\'e Houari-Boumedienne
Facult\'e de Chimie
Laboratoire Sciences des Mat\'eriaux
BP 32 El-Alia  16111 Bab-Ezzouar
Algeria
;
    'L. Carlos Otero-Di\'az'
;
Departomento Inorg\'anica
Facultad C.C. Qu\'imicas
Universidad Complutense
28040 Madrid
Spain
;
_publ_section_synopsis
;
The structure of the title compound is characterized by distorted face-sharing
octahedra which are combined into infinite crankshaft-type bands running
along the [100] direction.
;
data_I
_database_code_depnum_ccdc_archive 'CCDC 1451733'
_chemical_name_systematic
;
Mercury antimony sulfide selenide iodide
;
_chemical_name_common     'mercury chalcohalide'
_chemical_formula_moiety     ?
_chemical_formula_sum     'Hg2.899 I1.908 S0.054 Sb0.101 Se2.038'
_chemical_formula_structural     ?
_chemical_formula_analytical     ?
_chemical_formula_iupac     'Hg2.899 Sb0.101 S0.054 Se2.038 I1.908'
_chemical_formula_weight     998.6
_chemical_melting_point     ?
_symmetry_cell_setting     orthorhombic
_symmetry_space_group_name_H-M     'I m m a'
_symmetry_space_group_name_Hall     '-I 2b 2'
loop_
    _symmetry_equiv_pos_site_id
    _symmetry_equiv_pos_as_xyz
    1 x,y,z
    2 -x,-y+1/2,z
    3 -x,y+1/2,-z
    4 x,-y,-z
    5 -x,-y,-z
    6 x,y+1/2,-z
    7 x,-y+1/2,z
    8 -x,y,z
    9 x+1/2,y+1/2,z+1/2
    10 -x+1/2,-y,z+1/2
    11 -x+1/2,y,-z+1/2
    12 x+1/2,-y+1/2,-z+1/2
    13 -x+1/2,-y+1/2,-z+1/2
    14 x+1/2,y,-z+1/2
    15 x+1/2,-y,z+1/2
    16 -x+1/2,y+1/2,z+1/2
_cell_length_a     9.7258(9)
_cell_length_b     19.3588(9)
_cell_length_c     9.6125(2)
_cell_angle_alpha     90
_cell_angle_beta     90
_cell_angle_gamma     90
_cell_volume     1809.84(19)
_cell_formula_units_Z     8
_cell_measurement_reflns_used     1893
_cell_measurement_theta_min     2.98
_cell_measurement_theta_max     33.76
_cell_measurement_temperature     150(2)
_cell_special_details     ?
_exptl_crystal_description     block
_exptl_crystal_colour     orange
_exptl_crystal_size_max     0.18
_exptl_crystal_size_mid     0.09
_exptl_crystal_size_min     0.06
_exptl_crystal_size_rad     ?
_exptl_crystal_density_diffrn     7.3273
_exptl_crystal_density_meas     ?
_exptl_crystal_density_method     ?
_exptl_crystal_F_000     3267
_exptl_absorpt_coefficient_mu     63.985
_exptl_absorpt_correction_type     multi-scan
_exptl_absorpt_process_details
;
(<i>TWINABS</i>; Bruker, 2006)
;
_exptl_absorpt_correction_T_min     0.00575
_exptl_absorpt_correction_T_max     0.0196
_exptl_special_details     ?
_diffrn_ambient_temperature     150(2)
_diffrn_radiation_type     'Mo K\a'
_diffrn_radiation_wavelength     0.71073
_diffrn_radiation_source     'X-ray tube'
_diffrn_radiation_monochromator     graphite
_diffrn_measurement_device_type     'Bruker APEXII'
_diffrn_measurement_device     'four-cycle diffractometer'
_diffrn_measurement_method     'CCD rotation images, thin slices'
_diffrn_detector_area_resol_mean     ?
_diffrn_reflns_number     7021
_diffrn_reflns_av_R_equivalents     0.0686
_diffrn_reflns_av_sigmaI/netI     0.0668
_diffrn_reflns_theta_min     2.1
_diffrn_reflns_theta_max     34.97
_diffrn_reflns_theta_full     34.97
_diffrn_measured_fraction_theta_max     0.99
_diffrn_measured_fraction_theta_full     0.99
_diffrn_reflns_limit_h_min     -14
_diffrn_reflns_limit_h_max     15
_diffrn_reflns_limit_k_min     -31
_diffrn_reflns_limit_k_max     27
_diffrn_reflns_limit_l_min     -15
_diffrn_reflns_limit_l_max     12
_diffrn_reflns_reduction_process     ?
_diffrn_standards_number     ?
_diffrn_standards_interval_count     ?
_diffrn_standards_interval_time     ?
_diffrn_standards_decay_%     ?
loop_
    _diffrn_standard_refln_index_h
    _diffrn_standard_refln_index_k
    _diffrn_standard_refln_index_l
    ? ? ?
_refine_special_details
;
The refinement was carried out against all reflections. The conventional
<i>R</i>-factor is always based on <i>F</i>. The goodness of fit as well as
the weighted <i>R</i>-factor are based on <i>F</i> and <i>F</i>^2^ for
refinement carried out on <i>F</i> and <i>F</i>^2^, respectively. The
threshold expression is used only for calculating <i>R</i>-factors <i>etc</i>.
and it is not relevant to the choice of reflections for refinement.
The crystal studied was twinned with a refined twin domain fraction of
0.814(6):0.186(6). The overlaps of reflection between the twin domains were
calculated by Jana2006 software using the twinning matrix and user- defined
treshold 0.1\% for full overlap and 0.3\% for full separation.
Due to no support for twinning in the official CIF dictionary the twinning
matrix has been saved in the CIF file using special _jana_cell_twin_matrix
keyword. The program used for refinement, <i>Jana2006</i>, uses the weighting
scheme based on the experimental expectations,
see _refine_ls_weighting_details, that does not force <i>S</i> to be one.
Therefore the values of <i>S</i> are usually larger than the ones from the
<i>SHELX</i> program.
;
_reflns_number_total     1628
_reflns_number_gt     1031
_reflns_threshold_expression     'I>3\s(I)'
_refine_ls_structure_factor_coef     F
_refine_ls_R_factor_all     0.0820
_refine_ls_R_factor_gt     0.0478
_refine_ls_wR_factor_gt     0.0581
_refine_ls_wR_factor_ref     0.0637
_refine_ls_goodness_of_fit_ref     1.44
_refine_ls_restrained_S_all     ?
_refine_ls_number_reflns     1628
_refine_ls_number_parameters     48
_refine_ls_number_restraints     0
_refine_ls_number_constraints     34
_refine_ls_hydrogen_treatment     ?
_refine_ls_weighting_scheme     sigma
_refine_ls_weighting_details     'w=1/(\s^2^(F)+0.0001F^2^)'
_refine_ls_shift/su_max     0.0001
_refine_ls_shift/su_mean     0.0000
_refine_diff_density_max     1.98
_refine_diff_density_min     -2.65
_refine_ls_extinction_method     'none'
_refine_ls_extinction_coef     ?
_refine_ls_abs_structure_details     ?
_refine_ls_abs_structure_Flack     ?
_refine_ls_abs_structure_Rogers     ?
loop_
    _atom_type_symbol
    _atom_type_scat_dispersion_real
    _atom_type_scat_dispersion_imag
    _atom_type_scat_source
    Hg -2.3894 9.2266 'International Tables Vol C tables 4.2.6.8 and 6.1.1.1'
    I -0.4742 1.8119 'International Tables Vol C tables 4.2.6.8 and 6.1.1.1'
    S 0.1246 0.1234 'International Tables Vol C tables 4.2.6.8 and 6.1.1.1'
    Sb -0.5866 1.5461 'International Tables Vol C tables 4.2.6.8 and 6.1.1.1'
    Se -0.0929 2.2259 'International Tables Vol C tables 4.2.6.8 and 6.1.1.1'
_computing_data_collection
;
APEX2 (Bruker, 2006)
;
_computing_cell_refinement
;
SAINT (Bruker, 2006)
;
_computing_data_reduction
;
SAINT (Bruker, 2006) and CELL_NOW (Bruker, 2006)
;
_computing_structure_solution
;
SIR97 (Altomare <i>et al.</i>, 1999)
;
_computing_structure_refinement
;
JANA2006 (Pet\<r\'i\<cek <i>et al.</i>,  2014)
;
_computing_molecular_graphics
;
DIAMOND (Brandenburg & Putz, 2009)
;
_computing_publication_material
;
JANA2006 (Pet\<r\'i\<cek <i>et al.</i>,  2014)
;
loop_
    _atom_site_type_symbol
    _atom_site_label
    _atom_site_fract_x
    _atom_site_fract_y
    _atom_site_fract_z
    _atom_site_U_iso_or_equiv
    _atom_site_adp_type
    _atom_site_calc_flag
    _atom_site_refinement_flags
    _atom_site_occupancy
    _atom_site_symmetry_multiplicity
    _atom_site_disorder_assembly
    _atom_site_disorder_group
    Hg Hg1 0.22648(9) 0.25 -0.00243(7) 0.0283(3) Uani d . 0.935(14) 8 . .
    Sb Sb1 0.22648(9) 0.25 -0.00243(7) 0.0283(3) Uani d . 0.065(14) 8 . .
    Hg Hg2 0.25 0.09884(5) -0.25 0.0347(3) Uani d . 0.964(13) 8 . .
    Sb Sb2 0.25 0.09884(5) -0.25 0.0347(3) Uani d . 0.036(13) 8 . .
    Hg Hg3 0.5 0.11573(5) 0.04687(10) 0.0312(2) Uani d . 1 8 . .
    Se Se1 0.24364(14) 0.12133(9) 0.00877(18) 0.0211(6) Uani d . 0.98(2) 16 . .
    S S1 0.24364(14) 0.12133(9) 0.00877(18) 0.0211(6) Uani d . 0.02(2) 16 . .
    I I1 0 0.25 0.7532(2) 0.0181(7) Uani d . 0.91(3) 4 . .
    Se Se2 0 0.25 0.7532(2) 0.0181(7) Uani d . 0.09(3) 4 . .
    I I2 0 0.25 0.2488(2) 0.0187(7) Uani d . 0.94(3) 4 . .
    Se Se3 0 0.25 0.2488(2) 0.0187(7) Uani d . 0.06(3) 4 . .
    I I3 0 0.00089(5) 0.2378(2) 0.0207(6) Uani d . 0.983(12) 8 . .
    S S2 0 0.00089(5) 0.2378(2) 0.0207(6) Uani d . 0.017(12) 8 . .
loop_
    _atom_site_aniso_label
    _atom_site_aniso_U_11
    _atom_site_aniso_U_22
    _atom_site_aniso_U_33
    _atom_site_aniso_U_12
    _atom_site_aniso_U_13
    _atom_site_aniso_U_23
    _atom_site_aniso_type_symbol
    Hg1 0.0400(5) 0.0168(4) 0.0282(5) 0 0.0001(3) 0 Hg
    Sb1 0.0400(5) 0.0168(4) 0.0282(5) 0 0.0001(3) 0 Sb
    Hg2 0.0522(5) 0.0349(5) 0.0169(4) 0 -0.0065(3) 0 Hg
    Sb2 0.0522(5) 0.0349(5) 0.0169(4) 0 -0.0065(3) 0 Sb
    Hg3 0.0271(3) 0.0329(4) 0.0335(5) 0 0 0.0027(3) Hg
    Se1 0.0304(10) 0.0166(11) 0.0164(11) -0.0007(8) 0.0001(4) 0.0013(4) Se
    S1 0.0304(10) 0.0166(11) 0.0164(11) -0.0007(8) 0.0001(4) 0.0013(4) S
    I1 0.0230(9) 0.0195(15) 0.0118(11) 0 0 0 I
    Se2 0.0230(9) 0.0195(15) 0.0118(11) 0 0 0 Se
    I2 0.0275(9) 0.0203(15) 0.0082(10) 0 0 0 I
    Se3 0.0275(9) 0.0203(15) 0.0082(10) 0 0 0 Se
    I3 0.0284(8) 0.0160(13) 0.0175(11) 0 0 -0.0039(3) I
    S2 0.0284(8) 0.0160(13) 0.0175(11) 0 0 -0.0039(3) S
loop_
    _geom_bond_atom_site_label_1
    _geom_bond_atom_site_label_2
    _geom_bond_site_symmetry_1
    _geom_bond_site_symmetry_2
    _geom_bond_distance
    _geom_bond_publ_flag
    Hg1 Sb1 . . 0 ?
    Hg1 Hg2 . . 3.7788(8) ?
    Hg1 Hg2 . 13_554 3.7788(8) ?
    Hg1 Sb2 . . 3.7788(8) ?
    Hg1 Sb2 . 13_554 3.7788(8) ?
    Hg1 Hg3 . . 3.7493(10) ?
    Hg1 Hg3 . 2_655 3.7493(10) ?
    Hg1 Se1 . . 2.4988(18) ?
    Hg1 Se1 . 7_555 2.4988(18) ?
    Hg1 S1 . . 2.4988(18) ?
    Hg1 S1 . 7_555 2.4988(18) ?
    Hg1 I1 . 1_554 3.2206(19) ?
    Hg1 I1 . 11_555 3.5896(18) ?
    Hg1 Se2 . 1_554 3.2206(19) ?
    Hg1 Se2 . 11_555 3.5896(18) ?
    Hg1 I2 . . 3.2686(18) ?
    Hg1 I2 . 11_555 3.6084(17) ?
    Hg1 Se3 . . 3.2686(18) ?
    Hg1 Se3 . 11_555 3.6084(17) ?
    Sb1 Hg2 . . 3.7788(8) ?
    Sb1 Hg2 . 13_554 3.7788(8) ?
    Sb1 Sb2 . . 3.7788(8) ?
    Sb1 Sb2 . 13_554 3.7788(8) ?
    Sb1 Hg3 . . 3.7493(10) ?
    Sb1 Hg3 . 2_655 3.7493(10) ?
    Sb1 Se1 . . 2.4988(18) ?
    Sb1 Se1 . 7_555 2.4988(18) ?
    Sb1 S1 . . 2.4988(18) ?
    Sb1 S1 . 7_555 2.4988(18) ?
    Sb1 I1 . 1_554 3.2206(19) ?
    Sb1 I1 . 11_555 3.5896(18) ?
    Sb1 Se2 . 1_554 3.2206(19) ?
    Sb1 Se2 . 11_555 3.5896(18) ?
    Sb1 I2 . . 3.2686(18) ?
    Sb1 I2 . 11_555 3.6084(17) ?
    Sb1 Se3 . . 3.2686(18) ?
    Sb1 Se3 . 11_555 3.6084(17) ?
    Hg2 Sb2 . . 0 ?
    Hg2 Hg3 . . 3.7633(8) ?
    Hg2 Hg3 . 11_554 3.7633(8) ?
    Hg2 Se1 . . 2.5260(17) ?
    Hg2 Se1 . 11_554 2.5260(17) ?
    Hg2 S1 . . 2.5260(17) ?
    Hg2 S1 . 11_554 2.5260(17) ?
    Hg2 I1 . 1_554 3.8048(8) ?
    Hg2 I1 . 11_555 3.8048(8) ?
    Hg2 Se2 . 1_554 3.8048(8) ?
    Hg2 Se2 . 11_555 3.8048(8) ?
    Hg2 I3 . 10_554 3.1069(9) ?
    Hg2 I3 . 4_555 3.1069(9) ?
    Hg2 S2 . 10_554 3.1069(9) ?
    Hg2 S2 . 4_555 3.1069(9) ?
    Sb2 Hg3 . . 3.7633(8) ?
    Sb2 Hg3 . 11_554 3.7633(8) ?
    Sb2 Se1 . . 2.5260(17) ?
    Sb2 Se1 . 11_554 2.5260(17) ?
    Sb2 S1 . . 2.5260(17) ?
    Sb2 S1 . 11_554 2.5260(17) ?
    Sb2 I1 . 1_554 3.8048(8) ?
    Sb2 I1 . 11_555 3.8048(8) ?
    Sb2 Se2 . 1_554 3.8048(8) ?
    Sb2 Se2 . 11_555 3.8048(8) ?
    Sb2 I3 . 10_554 3.1069(9) ?
    Sb2 I3 . 4_555 3.1069(9) ?
    Sb2 S2 . 10_554 3.1069(9) ?
    Sb2 S2 . 4_555 3.1069(9) ?
    Hg3 Se1 . . 2.5224(14) ?
    Hg3 Se1 . 8_655 2.5224(14) ?
    Hg3 S1 . . 2.5224(14) ?
    Hg3 S1 . 8_655 2.5224(14) ?
    Hg3 I1 . 11_555 3.8824(19) ?
    Hg3 Se2 . 11_555 3.8824(19) ?
    Hg3 I2 . 11_555 3.2579(16) ?
    Hg3 Se3 . 11_555 3.2579(16) ?
    Hg3 I3 . 10_554 3.731(2) ?
    Hg3 I3 . 11_555 3.0377(19) ?
    Hg3 S2 . 10_554 3.731(2) ?
    Hg3 S2 . 11_555 3.0377(19) ?
    Se1 S1 . . 0 ?
    Se1 I3 . . 3.987(2) ?
    Se1 S2 . . 3.987(2) ?
    S1 I3 . . 3.987(2) ?
    S1 S2 . . 3.987(2) ?
    I1 Se2 . . 0 ?
    I2 Se3 . . 0 ?
    I3 S2 . . 0 ?
loop_
    _geom_angle_atom_site_label_1
    _geom_angle_atom_site_label_2
    _geom_angle_atom_site_label_3
    _geom_angle_site_symmetry_1
    _geom_angle_site_symmetry_2
    _geom_angle_site_symmetry_3
    _geom_angle
    _geom_angle_publ_flag
    Sb1 Hg1 Hg2 . . . 0 ?
    Sb1 Hg1 Hg2 . . 13_554 0 ?
    Sb1 Hg1 Sb2 . . . 0 ?
    Sb1 Hg1 Sb2 . . 13_554 0 ?
    Sb1 Hg1 Hg3 . . . 0 ?
    Sb1 Hg1 Hg3 . . 2_655 0 ?
    Sb1 Hg1 Se1 . . . 0 ?
    Sb1 Hg1 Se1 . . 7_555 0 ?
    Sb1 Hg1 S1 . . . 0 ?
    Sb1 Hg1 S1 . . 7_555 0 ?
    Sb1 Hg1 I1 . . 1_554 0 ?
    Sb1 Hg1 I1 . . 11_555 0 ?
    Sb1 Hg1 Se2 . . 1_554 0 ?
    Sb1 Hg1 Se2 . . 11_555 0 ?
    Sb1 Hg1 I2 . . . 0 ?
    Sb1 Hg1 I2 . . 11_555 0 ?
    Sb1 Hg1 Se3 . . . 0 ?
    Sb1 Hg1 Se3 . . 11_555 0 ?
    Hg2 Hg1 Hg2 . . 13_554 101.50(2) ?
    Hg2 Hg1 Sb2 . . . 0.0(5) ?
    Hg2 Hg1 Sb2 . . 13_554 101.50(2) ?
    Hg2 Hg1 Hg3 . . . 59.985(15) ?
    Hg2 Hg1 Hg3 . . 2_655 125.00(3) ?
    Hg2 Hg1 Se1 . . . 41.51(4) ?
    Hg2 Hg1 Se1 . . 7_555 142.66(5) ?
    Hg2 Hg1 S1 . . . 41.51(4) ?
    Hg2 Hg1 S1 . . 7_555 142.66(5) ?
    Hg2 Hg1 I1 . . 1_554 65.289(19) ?
    Hg2 Hg1 I1 . . 11_555 62.115(18) ?
    Hg2 Hg1 Se2 . . 1_554 65.289(19) ?
    Hg2 Hg1 Se2 . . 11_555 62.115(18) ?
    Hg2 Hg1 I2 . . . 120.40(2) ?
    Hg2 Hg1 I2 . . 11_555 112.39(2) ?
    Hg2 Hg1 Se3 . . . 120.40(2) ?
    Hg2 Hg1 Se3 . . 11_555 112.39(2) ?
    Hg2 Hg1 Sb2 13_554 . . 101.50(2) ?
    Hg2 Hg1 Sb2 13_554 . 13_554 0.0(5) ?
    Hg2 Hg1 Hg3 13_554 . . 125.00(3) ?
    Hg2 Hg1 Hg3 13_554 . 2_655 59.985(15) ?
    Hg2 Hg1 Se1 13_554 . . 142.66(5) ?
    Hg2 Hg1 Se1 13_554 . 7_555 41.51(4) ?
    Hg2 Hg1 S1 13_554 . . 142.66(5) ?
    Hg2 Hg1 S1 13_554 . 7_555 41.51(4) ?
    Hg2 Hg1 I1 13_554 . 1_554 65.289(19) ?
    Hg2 Hg1 I1 13_554 . 11_555 62.115(18) ?
    Hg2 Hg1 Se2 13_554 . 1_554 65.289(19) ?
    Hg2 Hg1 Se2 13_554 . 11_555 62.115(18) ?
    Hg2 Hg1 I2 13_554 . . 120.40(2) ?
    Hg2 Hg1 I2 13_554 . 11_555 112.39(2) ?
    Hg2 Hg1 Se3 13_554 . . 120.40(2) ?
    Hg2 Hg1 Se3 13_554 . 11_555 112.39(2) ?
    Sb2 Hg1 Sb2 . . 13_554 101.50(2) ?
    Sb2 Hg1 Hg3 . . . 59.985(15) ?
    Sb2 Hg1 Hg3 . . 2_655 125.00(3) ?
    Sb2 Hg1 Se1 . . . 41.51(4) ?
    Sb2 Hg1 Se1 . . 7_555 142.66(5) ?
    Sb2 Hg1 S1 . . . 41.51(4) ?
    Sb2 Hg1 S1 . . 7_555 142.66(5) ?
    Sb2 Hg1 I1 . . 1_554 65.289(19) ?
    Sb2 Hg1 I1 . . 11_555 62.115(18) ?
    Sb2 Hg1 Se2 . . 1_554 65.289(19) ?
    Sb2 Hg1 Se2 . . 11_555 62.115(18) ?
    Sb2 Hg1 I2 . . . 120.40(2) ?
    Sb2 Hg1 I2 . . 11_555 112.39(2) ?
    Sb2 Hg1 Se3 . . . 120.40(2) ?
    Sb2 Hg1 Se3 . . 11_555 112.39(2) ?
    Sb2 Hg1 Hg3 13_554 . . 125.00(3) ?
    Sb2 Hg1 Hg3 13_554 . 2_655 59.985(15) ?
    Sb2 Hg1 Se1 13_554 . . 142.66(5) ?
    Sb2 Hg1 Se1 13_554 . 7_555 41.51(4) ?
    Sb2 Hg1 S1 13_554 . . 142.66(5) ?
    Sb2 Hg1 S1 13_554 . 7_555 41.51(4) ?
    Sb2 Hg1 I1 13_554 . 1_554 65.289(19) ?
    Sb2 Hg1 I1 13_554 . 11_555 62.115(18) ?
    Sb2 Hg1 Se2 13_554 . 1_554 65.289(19) ?
    Sb2 Hg1 Se2 13_554 . 11_555 62.115(18) ?
    Sb2 Hg1 I2 13_554 . . 120.40(2) ?
    Sb2 Hg1 I2 13_554 . 11_555 112.39(2) ?
    Sb2 Hg1 Se3 13_554 . . 120.40(2) ?
    Sb2 Hg1 Se3 13_554 . 11_555 112.39(2) ?
    Hg3 Hg1 Hg3 . . 2_655 87.78(2) ?
    Hg3 Hg1 Se1 . . . 41.94(3) ?
    Hg3 Hg1 Se1 . . 7_555 129.66(4) ?
    Hg3 Hg1 S1 . . . 41.94(3) ?
    Hg3 Hg1 S1 . . 7_555 129.66(4) ?
    Hg3 Hg1 I1 . . 1_554 125.27(2) ?
    Hg3 Hg1 I1 . . 11_555 63.84(2) ?
    Hg3 Hg1 Se2 . . 1_554 125.27(2) ?
    Hg3 Hg1 Se2 . . 11_555 63.84(2) ?
    Hg3 Hg1 I2 . . . 112.63(3) ?
    Hg3 Hg1 I2 . . 11_555 52.52(2) ?
    Hg3 Hg1 Se3 . . . 112.63(3) ?
    Hg3 Hg1 Se3 . . 11_555 52.52(2) ?
    Hg3 Hg1 Se1 2_655 . . 129.66(4) ?
    Hg3 Hg1 Se1 2_655 . 7_555 41.94(3) ?
    Hg3 Hg1 S1 2_655 . . 129.66(4) ?
    Hg3 Hg1 S1 2_655 . 7_555 41.94(3) ?
    Hg3 Hg1 I1 2_655 . 1_554 125.27(2) ?
    Hg3 Hg1 I1 2_655 . 11_555 63.84(2) ?
    Hg3 Hg1 Se2 2_655 . 1_554 125.27(2) ?
    Hg3 Hg1 Se2 2_655 . 11_555 63.84(2) ?
    Hg3 Hg1 I2 2_655 . . 112.63(3) ?
    Hg3 Hg1 I2 2_655 . 11_555 52.52(2) ?
    Hg3 Hg1 Se3 2_655 . . 112.63(3) ?
    Hg3 Hg1 Se3 2_655 . 11_555 52.52(2) ?
    Se1 Hg1 Se1 . . 7_555 170.88(6) ?
    Se1 Hg1 S1 . . . 0.0(5) ?
    Se1 Hg1 S1 . . 7_555 170.88(6) ?
    Se1 Hg1 I1 . . 1_554 94.42(4) ?
    Se1 Hg1 I1 . . 11_555 88.82(4) ?
    Se1 Hg1 Se2 . . 1_554 94.42(4) ?
    Se1 Hg1 Se2 . . 11_555 88.82(4) ?
    Se1 Hg1 I2 . . . 90.76(4) ?
    Se1 Hg1 I2 . . 11_555 85.51(4) ?
    Se1 Hg1 Se3 . . . 90.76(4) ?
    Se1 Hg1 Se3 . . 11_555 85.51(4) ?
    Se1 Hg1 S1 7_555 . . 170.88(6) ?
    Se1 Hg1 S1 7_555 . 7_555 0.0(5) ?
    Se1 Hg1 I1 7_555 . 1_554 94.42(4) ?
    Se1 Hg1 I1 7_555 . 11_555 88.82(4) ?
    Se1 Hg1 Se2 7_555 . 1_554 94.42(4) ?
    Se1 Hg1 Se2 7_555 . 11_555 88.82(4) ?
    Se1 Hg1 I2 7_555 . . 90.76(4) ?
    Se1 Hg1 I2 7_555 . 11_555 85.51(4) ?
    Se1 Hg1 Se3 7_555 . . 90.76(4) ?
    Se1 Hg1 Se3 7_555 . 11_555 85.51(4) ?
    S1 Hg1 S1 . . 7_555 170.88(6) ?
    S1 Hg1 I1 . . 1_554 94.42(4) ?
    S1 Hg1 I1 . . 11_555 88.82(4) ?
    S1 Hg1 Se2 . . 1_554 94.42(4) ?
    S1 Hg1 Se2 . . 11_555 88.82(4) ?
    S1 Hg1 I2 . . . 90.76(4) ?
    S1 Hg1 I2 . . 11_555 85.51(4) ?
    S1 Hg1 Se3 . . . 90.76(4) ?
    S1 Hg1 Se3 . . 11_555 85.51(4) ?
    S1 Hg1 I1 7_555 . 1_554 94.42(4) ?
    S1 Hg1 I1 7_555 . 11_555 88.82(4) ?
    S1 Hg1 Se2 7_555 . 1_554 94.42(4) ?
    S1 Hg1 Se2 7_555 . 11_555 88.82(4) ?
    S1 Hg1 I2 7_555 . . 90.76(4) ?
    S1 Hg1 I2 7_555 . 11_555 85.51(4) ?
    S1 Hg1 Se3 7_555 . . 90.76(4) ?
    S1 Hg1 Se3 7_555 . 11_555 85.51(4) ?
    I1 Hg1 I1 1_554 . 11_555 90.98(4) ?
    I1 Hg1 Se2 1_554 . 1_554 0.0(5) ?
    I1 Hg1 Se2 1_554 . 11_555 90.98(4) ?
    I1 Hg1 I2 1_554 . . 94.48(4) ?
    I1 Hg1 I2 1_554 . 11_555 175.66(5) ?
    I1 Hg1 Se3 1_554 . . 94.48(4) ?
    I1 Hg1 Se3 1_554 . 11_555 175.66(5) ?
    I1 Hg1 Se2 11_555 . 1_554 90.98(4) ?
    I1 Hg1 Se2 11_555 . 11_555 0.0(5) ?
    I1 Hg1 I2 11_555 . . 174.55(5) ?
    I1 Hg1 I2 11_555 . 11_555 84.68(4) ?
    I1 Hg1 Se3 11_555 . . 174.55(5) ?
    I1 Hg1 Se3 11_555 . 11_555 84.68(4) ?
    Se2 Hg1 Se2 1_554 . 11_555 90.98(4) ?
    Se2 Hg1 I2 1_554 . . 94.48(4) ?
    Se2 Hg1 I2 1_554 . 11_555 175.66(5) ?
    Se2 Hg1 Se3 1_554 . . 94.48(4) ?
    Se2 Hg1 Se3 1_554 . 11_555 175.66(5) ?
    Se2 Hg1 I2 11_555 . . 174.55(5) ?
    Se2 Hg1 I2 11_555 . 11_555 84.68(4) ?
    Se2 Hg1 Se3 11_555 . . 174.55(5) ?
    Se2 Hg1 Se3 11_555 . 11_555 84.68(4) ?
    I2 Hg1 I2 . . 11_555 89.86(4) ?
    I2 Hg1 Se3 . . . 0.0(5) ?
    I2 Hg1 Se3 . . 11_555 89.86(4) ?
    I2 Hg1 Se3 11_555 . . 89.86(4) ?
    I2 Hg1 Se3 11_555 . 11_555 0.0(5) ?
    Se3 Hg1 Se3 . . 11_555 89.86(4) ?
    Hg1 Sb1 Hg2 . . . 0 ?
    Hg1 Sb1 Hg2 . . 13_554 0 ?
    Hg1 Sb1 Sb2 . . . 0 ?
    Hg1 Sb1 Sb2 . . 13_554 0 ?
    Hg1 Sb1 Hg3 . . . 0 ?
    Hg1 Sb1 Hg3 . . 2_655 0 ?
    Hg1 Sb1 Se1 . . . 0 ?
    Hg1 Sb1 Se1 . . 7_555 0 ?
    Hg1 Sb1 S1 . . . 0 ?
    Hg1 Sb1 S1 . . 7_555 0 ?
    Hg1 Sb1 I1 . . 1_554 0 ?
    Hg1 Sb1 I1 . . 11_555 0 ?
    Hg1 Sb1 Se2 . . 1_554 0 ?
    Hg1 Sb1 Se2 . . 11_555 0 ?
    Hg1 Sb1 I2 . . . 0 ?
    Hg1 Sb1 I2 . . 11_555 0 ?
    Hg1 Sb1 Se3 . . . 0 ?
    Hg1 Sb1 Se3 . . 11_555 0 ?
    Hg2 Sb1 Hg2 . . 13_554 101.50(2) ?
    Hg2 Sb1 Sb2 . . . 0.0(5) ?
    Hg2 Sb1 Sb2 . . 13_554 101.50(2) ?
    Hg2 Sb1 Hg3 . . . 59.985(15) ?
    Hg2 Sb1 Hg3 . . 2_655 125.00(3) ?
    Hg2 Sb1 Se1 . . . 41.51(4) ?
    Hg2 Sb1 Se1 . . 7_555 142.66(5) ?
    Hg2 Sb1 S1 . . . 41.51(4) ?
    Hg2 Sb1 S1 . . 7_555 142.66(5) ?
    Hg2 Sb1 I1 . . 1_554 65.289(19) ?
    Hg2 Sb1 I1 . . 11_555 62.115(18) ?
    Hg2 Sb1 Se2 . . 1_554 65.289(19) ?
    Hg2 Sb1 Se2 . . 11_555 62.115(18) ?
    Hg2 Sb1 I2 . . . 120.40(2) ?
    Hg2 Sb1 I2 . . 11_555 112.39(2) ?
    Hg2 Sb1 Se3 . . . 120.40(2) ?
    Hg2 Sb1 Se3 . . 11_555 112.39(2) ?
    Hg2 Sb1 Sb2 13_554 . . 101.50(2) ?
    Hg2 Sb1 Sb2 13_554 . 13_554 0.0(5) ?
    Hg2 Sb1 Hg3 13_554 . . 125.00(3) ?
    Hg2 Sb1 Hg3 13_554 . 2_655 59.985(15) ?
    Hg2 Sb1 Se1 13_554 . . 142.66(5) ?
    Hg2 Sb1 Se1 13_554 . 7_555 41.51(4) ?
    Hg2 Sb1 S1 13_554 . . 142.66(5) ?
    Hg2 Sb1 S1 13_554 . 7_555 41.51(4) ?
    Hg2 Sb1 I1 13_554 . 1_554 65.289(19) ?
    Hg2 Sb1 I1 13_554 . 11_555 62.115(18) ?
    Hg2 Sb1 Se2 13_554 . 1_554 65.289(19) ?
    Hg2 Sb1 Se2 13_554 . 11_555 62.115(18) ?
    Hg2 Sb1 I2 13_554 . . 120.40(2) ?
    Hg2 Sb1 I2 13_554 . 11_555 112.39(2) ?
    Hg2 Sb1 Se3 13_554 . . 120.40(2) ?
    Hg2 Sb1 Se3 13_554 . 11_555 112.39(2) ?
    Sb2 Sb1 Sb2 . . 13_554 101.50(2) ?
    Sb2 Sb1 Hg3 . . . 59.985(15) ?
    Sb2 Sb1 Hg3 . . 2_655 125.00(3) ?
    Sb2 Sb1 Se1 . . . 41.51(4) ?
    Sb2 Sb1 Se1 . . 7_555 142.66(5) ?
    Sb2 Sb1 S1 . . . 41.51(4) ?
    Sb2 Sb1 S1 . . 7_555 142.66(5) ?
    Sb2 Sb1 I1 . . 1_554 65.289(19) ?
    Sb2 Sb1 I1 . . 11_555 62.115(18) ?
    Sb2 Sb1 Se2 . . 1_554 65.289(19) ?
    Sb2 Sb1 Se2 . . 11_555 62.115(18) ?
    Sb2 Sb1 I2 . . . 120.40(2) ?
    Sb2 Sb1 I2 . . 11_555 112.39(2) ?
    Sb2 Sb1 Se3 . . . 120.40(2) ?
    Sb2 Sb1 Se3 . . 11_555 112.39(2) ?
    Sb2 Sb1 Hg3 13_554 . . 125.00(3) ?
    Sb2 Sb1 Hg3 13_554 . 2_655 59.985(15) ?
    Sb2 Sb1 Se1 13_554 . . 142.66(5) ?
    Sb2 Sb1 Se1 13_554 . 7_555 41.51(4) ?
    Sb2 Sb1 S1 13_554 . . 142.66(5) ?
    Sb2 Sb1 S1 13_554 . 7_555 41.51(4) ?
    Sb2 Sb1 I1 13_554 . 1_554 65.289(19) ?
    Sb2 Sb1 I1 13_554 . 11_555 62.115(18) ?
    Sb2 Sb1 Se2 13_554 . 1_554 65.289(19) ?
    Sb2 Sb1 Se2 13_554 . 11_555 62.115(18) ?
    Sb2 Sb1 I2 13_554 . . 120.40(2) ?
    Sb2 Sb1 I2 13_554 . 11_555 112.39(2) ?
    Sb2 Sb1 Se3 13_554 . . 120.40(2) ?
    Sb2 Sb1 Se3 13_554 . 11_555 112.39(2) ?
    Hg3 Sb1 Hg3 . . 2_655 87.78(2) ?
    Hg3 Sb1 Se1 . . . 41.94(3) ?
    Hg3 Sb1 Se1 . . 7_555 129.66(4) ?
    Hg3 Sb1 S1 . . . 41.94(3) ?
    Hg3 Sb1 S1 . . 7_555 129.66(4) ?
    Hg3 Sb1 I1 . . 1_554 125.27(2) ?
    Hg3 Sb1 I1 . . 11_555 63.84(2) ?
    Hg3 Sb1 Se2 . . 1_554 125.27(2) ?
    Hg3 Sb1 Se2 . . 11_555 63.84(2) ?
    Hg3 Sb1 I2 . . . 112.63(3) ?
    Hg3 Sb1 I2 . . 11_555 52.52(2) ?
    Hg3 Sb1 Se3 . . . 112.63(3) ?
    Hg3 Sb1 Se3 . . 11_555 52.52(2) ?
    Hg3 Sb1 Se1 2_655 . . 129.66(4) ?
    Hg3 Sb1 Se1 2_655 . 7_555 41.94(3) ?
    Hg3 Sb1 S1 2_655 . . 129.66(4) ?
    Hg3 Sb1 S1 2_655 . 7_555 41.94(3) ?
    Hg3 Sb1 I1 2_655 . 1_554 125.27(2) ?
    Hg3 Sb1 I1 2_655 . 11_555 63.84(2) ?
    Hg3 Sb1 Se2 2_655 . 1_554 125.27(2) ?
    Hg3 Sb1 Se2 2_655 . 11_555 63.84(2) ?
    Hg3 Sb1 I2 2_655 . . 112.63(3) ?
    Hg3 Sb1 I2 2_655 . 11_555 52.52(2) ?
    Hg3 Sb1 Se3 2_655 . . 112.63(3) ?
    Hg3 Sb1 Se3 2_655 . 11_555 52.52(2) ?
    Se1 Sb1 Se1 . . 7_555 170.88(6) ?
    Se1 Sb1 S1 . . . 0.0(5) ?
    Se1 Sb1 S1 . . 7_555 170.88(6) ?
    Se1 Sb1 I1 . . 1_554 94.42(4) ?
    Se1 Sb1 I1 . . 11_555 88.82(4) ?
    Se1 Sb1 Se2 . . 1_554 94.42(4) ?
    Se1 Sb1 Se2 . . 11_555 88.82(4) ?
    Se1 Sb1 I2 . . . 90.76(4) ?
    Se1 Sb1 I2 . . 11_555 85.51(4) ?
    Se1 Sb1 Se3 . . . 90.76(4) ?
    Se1 Sb1 Se3 . . 11_555 85.51(4) ?
    Se1 Sb1 S1 7_555 . . 170.88(6) ?
    Se1 Sb1 S1 7_555 . 7_555 0.0(5) ?
    Se1 Sb1 I1 7_555 . 1_554 94.42(4) ?
    Se1 Sb1 I1 7_555 . 11_555 88.82(4) ?
    Se1 Sb1 Se2 7_555 . 1_554 94.42(4) ?
    Se1 Sb1 Se2 7_555 . 11_555 88.82(4) ?
    Se1 Sb1 I2 7_555 . . 90.76(4) ?
    Se1 Sb1 I2 7_555 . 11_555 85.51(4) ?
    Se1 Sb1 Se3 7_555 . . 90.76(4) ?
    Se1 Sb1 Se3 7_555 . 11_555 85.51(4) ?
    S1 Sb1 S1 . . 7_555 170.88(6) ?
    S1 Sb1 I1 . . 1_554 94.42(4) ?
    S1 Sb1 I1 . . 11_555 88.82(4) ?
    S1 Sb1 Se2 . . 1_554 94.42(4) ?
    S1 Sb1 Se2 . . 11_555 88.82(4) ?
    S1 Sb1 I2 . . . 90.76(4) ?
    S1 Sb1 I2 . . 11_555 85.51(4) ?
    S1 Sb1 Se3 . . . 90.76(4) ?
    S1 Sb1 Se3 . . 11_555 85.51(4) ?
    S1 Sb1 I1 7_555 . 1_554 94.42(4) ?
    S1 Sb1 I1 7_555 . 11_555 88.82(4) ?
    S1 Sb1 Se2 7_555 . 1_554 94.42(4) ?
    S1 Sb1 Se2 7_555 . 11_555 88.82(4) ?
    S1 Sb1 I2 7_555 . . 90.76(4) ?
    S1 Sb1 I2 7_555 . 11_555 85.51(4) ?
    S1 Sb1 Se3 7_555 . . 90.76(4) ?
    S1 Sb1 Se3 7_555 . 11_555 85.51(4) ?
    I1 Sb1 I1 1_554 . 11_555 90.98(4) ?
    I1 Sb1 Se2 1_554 . 1_554 0.0(5) ?
    I1 Sb1 Se2 1_554 . 11_555 90.98(4) ?
    I1 Sb1 I2 1_554 . . 94.48(4) ?
    I1 Sb1 I2 1_554 . 11_555 175.66(5) ?
    I1 Sb1 Se3 1_554 . . 94.48(4) ?
    I1 Sb1 Se3 1_554 . 11_555 175.66(5) ?
    I1 Sb1 Se2 11_555 . 1_554 90.98(4) ?
    I1 Sb1 Se2 11_555 . 11_555 0.0(5) ?
    I1 Sb1 I2 11_555 . . 174.55(5) ?
    I1 Sb1 I2 11_555 . 11_555 84.68(4) ?
    I1 Sb1 Se3 11_555 . . 174.55(5) ?
    I1 Sb1 Se3 11_555 . 11_555 84.68(4) ?
    Se2 Sb1 Se2 1_554 . 11_555 90.98(4) ?
    Se2 Sb1 I2 1_554 . . 94.48(4) ?
    Se2 Sb1 I2 1_554 . 11_555 175.66(5) ?
    Se2 Sb1 Se3 1_554 . . 94.48(4) ?
    Se2 Sb1 Se3 1_554 . 11_555 175.66(5) ?
    Se2 Sb1 I2 11_555 . . 174.55(5) ?
    Se2 Sb1 I2 11_555 . 11_555 84.68(4) ?
    Se2 Sb1 Se3 11_555 . . 174.55(5) ?
    Se2 Sb1 Se3 11_555 . 11_555 84.68(4) ?
    I2 Sb1 I2 . . 11_555 89.86(4) ?
    I2 Sb1 Se3 . . . 0.0(5) ?
    I2 Sb1 Se3 . . 11_555 89.86(4) ?
    I2 Sb1 Se3 11_555 . . 89.86(4) ?
    I2 Sb1 Se3 11_555 . 11_555 0.0(5) ?
    Se3 Sb1 Se3 . . 11_555 89.86(4) ?
    Hg1 Hg2 Hg1 . . 11_554 78.50(2) ?
    Hg1 Hg2 Sb1 . . . 0.0(5) ?
    Hg1 Hg2 Sb1 . . 11_554 78.50(2) ?
    Hg1 Hg2 Sb2 . . . 0 ?
    Hg1 Hg2 Hg3 . . . 59.618(18) ?
    Hg1 Hg2 Hg3 . . 11_554 111.79(2) ?
    Hg1 Hg2 Se1 . . . 40.96(4) ?
    Hg1 Hg2 Se1 . . 11_554 119.22(5) ?
    Hg1 Hg2 S1 . . . 40.96(4) ?
    Hg1 Hg2 S1 . . 11_554 119.22(5) ?
    Hg1 Hg2 I1 . . 1_554 50.26(3) ?
    Hg1 Hg2 I1 . . 11_555 56.50(3) ?
    Hg1 Hg2 Se2 . . 1_554 50.26(3) ?
    Hg1 Hg2 Se2 . . 11_555 56.50(3) ?
    Hg1 Hg2 I3 . . 10_554 123.53(3) ?
    Hg1 Hg2 I3 . . 4_555 114.21(3) ?
    Hg1 Hg2 S2 . . 10_554 123.53(3) ?
    Hg1 Hg2 S2 . . 4_555 114.21(3) ?
    Hg1 Hg2 Sb1 11_554 . . 78.50(2) ?
    Hg1 Hg2 Sb1 11_554 . 11_554 0.0(5) ?
    Hg1 Hg2 Sb2 11_554 . . 0 ?
    Hg1 Hg2 Hg3 11_554 . . 111.79(2) ?
    Hg1 Hg2 Hg3 11_554 . 11_554 59.618(18) ?
    Hg1 Hg2 Se1 11_554 . . 119.22(5) ?
    Hg1 Hg2 Se1 11_554 . 11_554 40.96(4) ?
    Hg1 Hg2 S1 11_554 . . 119.22(5) ?
    Hg1 Hg2 S1 11_554 . 11_554 40.96(4) ?
    Hg1 Hg2 I1 11_554 . 1_554 56.50(3) ?
    Hg1 Hg2 I1 11_554 . 11_555 50.26(3) ?
    Hg1 Hg2 Se2 11_554 . 1_554 56.50(3) ?
    Hg1 Hg2 Se2 11_554 . 11_555 50.26(3) ?
    Hg1 Hg2 I3 11_554 . 10_554 114.21(3) ?
    Hg1 Hg2 I3 11_554 . 4_555 123.53(3) ?
    Hg1 Hg2 S2 11_554 . 10_554 114.21(3) ?
    Hg1 Hg2 S2 11_554 . 4_555 123.53(3) ?
    Sb1 Hg2 Sb1 . . 11_554 78.50(2) ?
    Sb1 Hg2 Sb2 . . . 0 ?
    Sb1 Hg2 Hg3 . . . 59.618(18) ?
    Sb1 Hg2 Hg3 . . 11_554 111.79(2) ?
    Sb1 Hg2 Se1 . . . 40.96(4) ?
    Sb1 Hg2 Se1 . . 11_554 119.22(5) ?
    Sb1 Hg2 S1 . . . 40.96(4) ?
    Sb1 Hg2 S1 . . 11_554 119.22(5) ?
    Sb1 Hg2 I1 . . 1_554 50.26(3) ?
    Sb1 Hg2 I1 . . 11_555 56.50(3) ?
    Sb1 Hg2 Se2 . . 1_554 50.26(3) ?
    Sb1 Hg2 Se2 . . 11_555 56.50(3) ?
    Sb1 Hg2 I3 . . 10_554 123.53(3) ?
    Sb1 Hg2 I3 . . 4_555 114.21(3) ?
    Sb1 Hg2 S2 . . 10_554 123.53(3) ?
    Sb1 Hg2 S2 . . 4_555 114.21(3) ?
    Sb1 Hg2 Sb2 11_554 . . 0 ?
    Sb1 Hg2 Hg3 11_554 . . 111.79(2) ?
    Sb1 Hg2 Hg3 11_554 . 11_554 59.618(18) ?
    Sb1 Hg2 Se1 11_554 . . 119.22(5) ?
    Sb1 Hg2 Se1 11_554 . 11_554 40.96(4) ?
    Sb1 Hg2 S1 11_554 . . 119.22(5) ?
    Sb1 Hg2 S1 11_554 . 11_554 40.96(4) ?
    Sb1 Hg2 I1 11_554 . 1_554 56.50(3) ?
    Sb1 Hg2 I1 11_554 . 11_555 50.26(3) ?
    Sb1 Hg2 Se2 11_554 . 1_554 56.50(3) ?
    Sb1 Hg2 Se2 11_554 . 11_555 50.26(3) ?
    Sb1 Hg2 I3 11_554 . 10_554 114.21(3) ?
    Sb1 Hg2 I3 11_554 . 4_555 123.53(3) ?
    Sb1 Hg2 S2 11_554 . 10_554 114.21(3) ?
    Sb1 Hg2 S2 11_554 . 4_555 123.53(3) ?
    Sb2 Hg2 Hg3 . . . 0 ?
    Sb2 Hg2 Hg3 . . 11_554 0 ?
    Sb2 Hg2 Se1 . . . 0 ?
    Sb2 Hg2 Se1 . . 11_554 0 ?
    Sb2 Hg2 S1 . . . 0 ?
    Sb2 Hg2 S1 . . 11_554 0 ?
    Sb2 Hg2 I1 . . 1_554 0 ?
    Sb2 Hg2 I1 . . 11_555 0 ?
    Sb2 Hg2 Se2 . . 1_554 0 ?
    Sb2 Hg2 Se2 . . 11_555 0 ?
    Sb2 Hg2 I3 . . 10_554 0 ?
    Sb2 Hg2 I3 . . 4_555 0 ?
    Sb2 Hg2 S2 . . 10_554 0 ?
    Sb2 Hg2 S2 . . 4_555 0 ?
    Hg3 Hg2 Hg3 . . 11_554 170.03(3) ?
    Hg3 Hg2 Se1 . . . 41.77(3) ?
    Hg3 Hg2 Se1 . . 11_554 135.72(3) ?
    Hg3 Hg2 S1 . . . 41.77(3) ?
    Hg3 Hg2 S1 . . 11_554 135.72(3) ?
    Hg3 Hg2 I1 . . 1_554 109.88(3) ?
    Hg3 Hg2 I1 . . 11_555 61.72(3) ?
    Hg3 Hg2 Se2 . . 1_554 109.88(3) ?
    Hg3 Hg2 Se2 . . 11_555 61.72(3) ?
    Hg3 Hg2 I3 . . 10_554 64.98(4) ?
    Hg3 Hg2 I3 . . 4_555 122.07(4) ?
    Hg3 Hg2 S2 . . 10_554 64.98(4) ?
    Hg3 Hg2 S2 . . 4_555 122.07(4) ?
    Hg3 Hg2 Se1 11_554 . . 135.72(3) ?
    Hg3 Hg2 Se1 11_554 . 11_554 41.77(3) ?
    Hg3 Hg2 S1 11_554 . . 135.72(3) ?
    Hg3 Hg2 S1 11_554 . 11_554 41.77(3) ?
    Hg3 Hg2 I1 11_554 . 1_554 61.72(3) ?
    Hg3 Hg2 I1 11_554 . 11_555 109.88(3) ?
    Hg3 Hg2 Se2 11_554 . 1_554 61.72(3) ?
    Hg3 Hg2 Se2 11_554 . 11_555 109.88(3) ?
    Hg3 Hg2 I3 11_554 . 10_554 122.07(4) ?
    Hg3 Hg2 I3 11_554 . 4_555 64.98(4) ?
    Hg3 Hg2 S2 11_554 . 10_554 122.07(4) ?
    Hg3 Hg2 S2 11_554 . 4_555 64.98(4) ?
    Se1 Hg2 Se1 . . 11_554 160.15(7) ?
    Se1 Hg2 S1 . . . 0.0(5) ?
    Se1 Hg2 S1 . . 11_554 160.15(7) ?
    Se1 Hg2 I1 . . 1_554 81.02(5) ?
    Se1 Hg2 I1 . . 11_555 83.74(5) ?
    Se1 Hg2 Se2 . . 1_554 81.02(5) ?
    Se1 Hg2 Se2 . . 11_555 83.74(5) ?
    Se1 Hg2 I3 . . 10_554 99.41(5) ?
    Se1 Hg2 I3 . . 4_555 92.91(5) ?
    Se1 Hg2 S2 . . 10_554 99.41(5) ?
    Se1 Hg2 S2 . . 4_555 92.91(5) ?
    Se1 Hg2 S1 11_554 . . 160.15(7) ?
    Se1 Hg2 S1 11_554 . 11_554 0.0(5) ?
    Se1 Hg2 I1 11_554 . 1_554 83.74(5) ?
    Se1 Hg2 I1 11_554 . 11_555 81.02(5) ?
    Se1 Hg2 Se2 11_554 . 1_554 83.74(5) ?
    Se1 Hg2 Se2 11_554 . 11_555 81.02(5) ?
    Se1 Hg2 I3 11_554 . 10_554 92.91(5) ?
    Se1 Hg2 I3 11_554 . 4_555 99.41(5) ?
    Se1 Hg2 S2 11_554 . 10_554 92.91(5) ?
    Se1 Hg2 S2 11_554 . 4_555 99.41(5) ?
    S1 Hg2 S1 . . 11_554 160.15(7) ?
    S1 Hg2 I1 . . 1_554 81.02(5) ?
    S1 Hg2 I1 . . 11_555 83.74(5) ?
    S1 Hg2 Se2 . . 1_554 81.02(5) ?
    S1 Hg2 Se2 . . 11_555 83.74(5) ?
    S1 Hg2 I3 . . 10_554 99.41(5) ?
    S1 Hg2 I3 . . 4_555 92.91(5) ?
    S1 Hg2 S2 . . 10_554 99.41(5) ?
    S1 Hg2 S2 . . 4_555 92.91(5) ?
    S1 Hg2 I1 11_554 . 1_554 83.74(5) ?
    S1 Hg2 I1 11_554 . 11_555 81.02(5) ?
    S1 Hg2 Se2 11_554 . 1_554 83.74(5) ?
    S1 Hg2 Se2 11_554 . 11_555 81.02(5) ?
    S1 Hg2 I3 11_554 . 10_554 92.91(5) ?
    S1 Hg2 I3 11_554 . 4_555 99.41(5) ?
    S1 Hg2 S2 11_554 . 10_554 92.91(5) ?
    S1 Hg2 S2 11_554 . 4_555 99.41(5) ?
    I1 Hg2 I1 1_554 . 11_555 79.449(18) ?
    I1 Hg2 Se2 1_554 . 1_554 0.0(5) ?
    I1 Hg2 Se2 1_554 . 11_555 79.449(18) ?
    I1 Hg2 I3 1_554 . 10_554 168.05(3) ?
    I1 Hg2 I3 1_554 . 4_555 88.710(16) ?
    I1 Hg2 S2 1_554 . 10_554 168.05(3) ?
    I1 Hg2 S2 1_554 . 4_555 88.710(16) ?
    I1 Hg2 Se2 11_555 . 1_554 79.449(18) ?
    I1 Hg2 Se2 11_555 . 11_555 0.0(5) ?
    I1 Hg2 I3 11_555 . 10_554 88.710(16) ?
    I1 Hg2 I3 11_555 . 4_555 168.05(3) ?
    I1 Hg2 S2 11_555 . 10_554 88.710(16) ?
    I1 Hg2 S2 11_555 . 4_555 168.05(3) ?
    Se2 Hg2 Se2 1_554 . 11_555 79.449(18) ?
    Se2 Hg2 I3 1_554 . 10_554 168.05(3) ?
    Se2 Hg2 I3 1_554 . 4_555 88.710(16) ?
    Se2 Hg2 S2 1_554 . 10_554 168.05(3) ?
    Se2 Hg2 S2 1_554 . 4_555 88.710(16) ?
    Se2 Hg2 I3 11_555 . 10_554 88.710(16) ?
    Se2 Hg2 I3 11_555 . 4_555 168.05(3) ?
    Se2 Hg2 S2 11_555 . 10_554 88.710(16) ?
    Se2 Hg2 S2 11_555 . 4_555 168.05(3) ?
    I3 Hg2 I3 10_554 . 4_555 103.17(3) ?
    I3 Hg2 S2 10_554 . 10_554 0.0(5) ?
    I3 Hg2 S2 10_554 . 4_555 103.17(3) ?
    I3 Hg2 S2 4_555 . 10_554 103.17(3) ?
    I3 Hg2 S2 4_555 . 4_555 0.0(5) ?
    S2 Hg2 S2 10_554 . 4_555 103.17(3) ?
    Hg1 Sb2 Hg1 . . 11_554 78.50(2) ?
    Hg1 Sb2 Sb1 . . . 0.0(5) ?
    Hg1 Sb2 Sb1 . . 11_554 78.50(2) ?
    Hg1 Sb2 Hg2 . . . 0 ?
    Hg1 Sb2 Hg3 . . . 59.618(18) ?
    Hg1 Sb2 Hg3 . . 11_554 111.79(2) ?
    Hg1 Sb2 Se1 . . . 40.96(4) ?
    Hg1 Sb2 Se1 . . 11_554 119.22(5) ?
    Hg1 Sb2 S1 . . . 40.96(4) ?
    Hg1 Sb2 S1 . . 11_554 119.22(5) ?
    Hg1 Sb2 I1 . . 1_554 50.26(3) ?
    Hg1 Sb2 I1 . . 11_555 56.50(3) ?
    Hg1 Sb2 Se2 . . 1_554 50.26(3) ?
    Hg1 Sb2 Se2 . . 11_555 56.50(3) ?
    Hg1 Sb2 I3 . . 10_554 123.53(3) ?
    Hg1 Sb2 I3 . . 4_555 114.21(3) ?
    Hg1 Sb2 S2 . . 10_554 123.53(3) ?
    Hg1 Sb2 S2 . . 4_555 114.21(3) ?
    Hg1 Sb2 Sb1 11_554 . . 78.50(2) ?
    Hg1 Sb2 Sb1 11_554 . 11_554 0.0(5) ?
    Hg1 Sb2 Hg2 11_554 . . 0 ?
    Hg1 Sb2 Hg3 11_554 . . 111.79(2) ?
    Hg1 Sb2 Hg3 11_554 . 11_554 59.618(18) ?
    Hg1 Sb2 Se1 11_554 . . 119.22(5) ?
    Hg1 Sb2 Se1 11_554 . 11_554 40.96(4) ?
    Hg1 Sb2 S1 11_554 . . 119.22(5) ?
    Hg1 Sb2 S1 11_554 . 11_554 40.96(4) ?
    Hg1 Sb2 I1 11_554 . 1_554 56.50(3) ?
    Hg1 Sb2 I1 11_554 . 11_555 50.26(3) ?
    Hg1 Sb2 Se2 11_554 . 1_554 56.50(3) ?
    Hg1 Sb2 Se2 11_554 . 11_555 50.26(3) ?
    Hg1 Sb2 I3 11_554 . 10_554 114.21(3) ?
    Hg1 Sb2 I3 11_554 . 4_555 123.53(3) ?
    Hg1 Sb2 S2 11_554 . 10_554 114.21(3) ?
    Hg1 Sb2 S2 11_554 . 4_555 123.53(3) ?
    Sb1 Sb2 Sb1 . . 11_554 78.50(2) ?
    Sb1 Sb2 Hg2 . . . 0 ?
    Sb1 Sb2 Hg3 . . . 59.618(18) ?
    Sb1 Sb2 Hg3 . . 11_554 111.79(2) ?
    Sb1 Sb2 Se1 . . . 40.96(4) ?
    Sb1 Sb2 Se1 . . 11_554 119.22(5) ?
    Sb1 Sb2 S1 . . . 40.96(4) ?
    Sb1 Sb2 S1 . . 11_554 119.22(5) ?
    Sb1 Sb2 I1 . . 1_554 50.26(3) ?
    Sb1 Sb2 I1 . . 11_555 56.50(3) ?
    Sb1 Sb2 Se2 . . 1_554 50.26(3) ?
    Sb1 Sb2 Se2 . . 11_555 56.50(3) ?
    Sb1 Sb2 I3 . . 10_554 123.53(3) ?
    Sb1 Sb2 I3 . . 4_555 114.21(3) ?
    Sb1 Sb2 S2 . . 10_554 123.53(3) ?
    Sb1 Sb2 S2 . . 4_555 114.21(3) ?
    Sb1 Sb2 Hg2 11_554 . . 0 ?
    Sb1 Sb2 Hg3 11_554 . . 111.79(2) ?
    Sb1 Sb2 Hg3 11_554 . 11_554 59.618(18) ?
    Sb1 Sb2 Se1 11_554 . . 119.22(5) ?
    Sb1 Sb2 Se1 11_554 . 11_554 40.96(4) ?
    Sb1 Sb2 S1 11_554 . . 119.22(5) ?
    Sb1 Sb2 S1 11_554 . 11_554 40.96(4) ?
    Sb1 Sb2 I1 11_554 . 1_554 56.50(3) ?
    Sb1 Sb2 I1 11_554 . 11_555 50.26(3) ?
    Sb1 Sb2 Se2 11_554 . 1_554 56.50(3) ?
    Sb1 Sb2 Se2 11_554 . 11_555 50.26(3) ?
    Sb1 Sb2 I3 11_554 . 10_554 114.21(3) ?
    Sb1 Sb2 I3 11_554 . 4_555 123.53(3) ?
    Sb1 Sb2 S2 11_554 . 10_554 114.21(3) ?
    Sb1 Sb2 S2 11_554 . 4_555 123.53(3) ?
    Hg2 Sb2 Hg3 . . . 0 ?
    Hg2 Sb2 Hg3 . . 11_554 0 ?
    Hg2 Sb2 Se1 . . . 0 ?
    Hg2 Sb2 Se1 . . 11_554 0 ?
    Hg2 Sb2 S1 . . . 0 ?
    Hg2 Sb2 S1 . . 11_554 0 ?
    Hg2 Sb2 I1 . . 1_554 0 ?
    Hg2 Sb2 I1 . . 11_555 0 ?
    Hg2 Sb2 Se2 . . 1_554 0 ?
    Hg2 Sb2 Se2 . . 11_555 0 ?
    Hg2 Sb2 I3 . . 10_554 0 ?
    Hg2 Sb2 I3 . . 4_555 0 ?
    Hg2 Sb2 S2 . . 10_554 0 ?
    Hg2 Sb2 S2 . . 4_555 0 ?
    Hg3 Sb2 Hg3 . . 11_554 170.03(3) ?
    Hg3 Sb2 Se1 . . . 41.77(3) ?
    Hg3 Sb2 Se1 . . 11_554 135.72(3) ?
    Hg3 Sb2 S1 . . . 41.77(3) ?
    Hg3 Sb2 S1 . . 11_554 135.72(3) ?
    Hg3 Sb2 I1 . . 1_554 109.88(3) ?
    Hg3 Sb2 I1 . . 11_555 61.72(3) ?
    Hg3 Sb2 Se2 . . 1_554 109.88(3) ?
    Hg3 Sb2 Se2 . . 11_555 61.72(3) ?
    Hg3 Sb2 I3 . . 10_554 64.98(4) ?
    Hg3 Sb2 I3 . . 4_555 122.07(4) ?
    Hg3 Sb2 S2 . . 10_554 64.98(4) ?
    Hg3 Sb2 S2 . . 4_555 122.07(4) ?
    Hg3 Sb2 Se1 11_554 . . 135.72(3) ?
    Hg3 Sb2 Se1 11_554 . 11_554 41.77(3) ?
    Hg3 Sb2 S1 11_554 . . 135.72(3) ?
    Hg3 Sb2 S1 11_554 . 11_554 41.77(3) ?
    Hg3 Sb2 I1 11_554 . 1_554 61.72(3) ?
    Hg3 Sb2 I1 11_554 . 11_555 109.88(3) ?
    Hg3 Sb2 Se2 11_554 . 1_554 61.72(3) ?
    Hg3 Sb2 Se2 11_554 . 11_555 109.88(3) ?
    Hg3 Sb2 I3 11_554 . 10_554 122.07(4) ?
    Hg3 Sb2 I3 11_554 . 4_555 64.98(4) ?
    Hg3 Sb2 S2 11_554 . 10_554 122.07(4) ?
    Hg3 Sb2 S2 11_554 . 4_555 64.98(4) ?
    Se1 Sb2 Se1 . . 11_554 160.15(7) ?
    Se1 Sb2 S1 . . . 0.0(5) ?
    Se1 Sb2 S1 . . 11_554 160.15(7) ?
    Se1 Sb2 I1 . . 1_554 81.02(5) ?
    Se1 Sb2 I1 . . 11_555 83.74(5) ?
    Se1 Sb2 Se2 . . 1_554 81.02(5) ?
    Se1 Sb2 Se2 . . 11_555 83.74(5) ?
    Se1 Sb2 I3 . . 10_554 99.41(5) ?
    Se1 Sb2 I3 . . 4_555 92.91(5) ?
    Se1 Sb2 S2 . . 10_554 99.41(5) ?
    Se1 Sb2 S2 . . 4_555 92.91(5) ?
    Se1 Sb2 S1 11_554 . . 160.15(7) ?
    Se1 Sb2 S1 11_554 . 11_554 0.0(5) ?
    Se1 Sb2 I1 11_554 . 1_554 83.74(5) ?
    Se1 Sb2 I1 11_554 . 11_555 81.02(5) ?
    Se1 Sb2 Se2 11_554 . 1_554 83.74(5) ?
    Se1 Sb2 Se2 11_554 . 11_555 81.02(5) ?
    Se1 Sb2 I3 11_554 . 10_554 92.91(5) ?
    Se1 Sb2 I3 11_554 . 4_555 99.41(5) ?
    Se1 Sb2 S2 11_554 . 10_554 92.91(5) ?
    Se1 Sb2 S2 11_554 . 4_555 99.41(5) ?
    S1 Sb2 S1 . . 11_554 160.15(7) ?
    S1 Sb2 I1 . . 1_554 81.02(5) ?
    S1 Sb2 I1 . . 11_555 83.74(5) ?
    S1 Sb2 Se2 . . 1_554 81.02(5) ?
    S1 Sb2 Se2 . . 11_555 83.74(5) ?
    S1 Sb2 I3 . . 10_554 99.41(5) ?
    S1 Sb2 I3 . . 4_555 92.91(5) ?
    S1 Sb2 S2 . . 10_554 99.41(5) ?
    S1 Sb2 S2 . . 4_555 92.91(5) ?
    S1 Sb2 I1 11_554 . 1_554 83.74(5) ?
    S1 Sb2 I1 11_554 . 11_555 81.02(5) ?
    S1 Sb2 Se2 11_554 . 1_554 83.74(5) ?
    S1 Sb2 Se2 11_554 . 11_555 81.02(5) ?
    S1 Sb2 I3 11_554 . 10_554 92.91(5) ?
    S1 Sb2 I3 11_554 . 4_555 99.41(5) ?
    S1 Sb2 S2 11_554 . 10_554 92.91(5) ?
    S1 Sb2 S2 11_554 . 4_555 99.41(5) ?
    I1 Sb2 I1 1_554 . 11_555 79.449(18) ?
    I1 Sb2 Se2 1_554 . 1_554 0.0(5) ?
    I1 Sb2 Se2 1_554 . 11_555 79.449(18) ?
    I1 Sb2 I3 1_554 . 10_554 168.05(3) ?
    I1 Sb2 I3 1_554 . 4_555 88.710(16) ?
    I1 Sb2 S2 1_554 . 10_554 168.05(3) ?
    I1 Sb2 S2 1_554 . 4_555 88.710(16) ?
    I1 Sb2 Se2 11_555 . 1_554 79.449(18) ?
    I1 Sb2 Se2 11_555 . 11_555 0.0(5) ?
    I1 Sb2 I3 11_555 . 10_554 88.710(16) ?
    I1 Sb2 I3 11_555 . 4_555 168.05(3) ?
    I1 Sb2 S2 11_555 . 10_554 88.710(16) ?
    I1 Sb2 S2 11_555 . 4_555 168.05(3) ?
    Se2 Sb2 Se2 1_554 . 11_555 79.449(18) ?
    Se2 Sb2 I3 1_554 . 10_554 168.05(3) ?
    Se2 Sb2 I3 1_554 . 4_555 88.710(16) ?
    Se2 Sb2 S2 1_554 . 10_554 168.05(3) ?
    Se2 Sb2 S2 1_554 . 4_555 88.710(16) ?
    Se2 Sb2 I3 11_555 . 10_554 88.710(16) ?
    Se2 Sb2 I3 11_555 . 4_555 168.05(3) ?
    Se2 Sb2 S2 11_555 . 10_554 88.710(16) ?
    Se2 Sb2 S2 11_555 . 4_555 168.05(3) ?
    I3 Sb2 I3 10_554 . 4_555 103.17(3) ?
    I3 Sb2 S2 10_554 . 10_554 0.0(5) ?
    I3 Sb2 S2 10_554 . 4_555 103.17(3) ?
    I3 Sb2 S2 4_555 . 10_554 103.17(3) ?
    I3 Sb2 S2 4_555 . 4_555 0.0(5) ?
    S2 Sb2 S2 10_554 . 4_555 103.17(3) ?
    Hg1 Hg3 Hg1 . . 2_655 90.39(2) ?
    Hg1 Hg3 Sb1 . . . 0.0(5) ?
    Hg1 Hg3 Sb1 . . 2_655 90.39(2) ?
    Hg1 Hg3 Hg2 . . . 60.397(17) ?
    Hg1 Hg3 Hg2 . . 14_554 115.01(3) ?
    Hg1 Hg3 Sb2 . . . 60.397(17) ?
    Hg1 Hg3 Sb2 . . 14_554 115.01(3) ?
    Hg1 Hg3 Se1 . . . 41.46(4) ?
    Hg1 Hg3 Se1 . . 8_655 130.78(5) ?
    Hg1 Hg3 S1 . . . 41.46(4) ?
    Hg1 Hg3 S1 . . 8_655 130.78(5) ?
    Hg1 Hg3 I1 . . 11_555 56.08(2) ?
    Hg1 Hg3 Se2 . . 11_555 56.08(2) ?
    Hg1 Hg3 I2 . . 11_555 61.52(2) ?
    Hg1 Hg3 Se3 . . 11_555 61.52(2) ?
    Hg1 Hg3 I3 . . 10_554 108.59(3) ?
    Hg1 Hg3 I3 . . 11_555 126.41(3) ?
    Hg1 Hg3 S2 . . 10_554 108.59(3) ?
    Hg1 Hg3 S2 . . 11_555 126.41(3) ?
    Hg1 Hg3 Sb1 2_655 . . 90.39(2) ?
    Hg1 Hg3 Sb1 2_655 . 2_655 0.0(5) ?
    Hg1 Hg3 Hg2 2_655 . . 115.01(3) ?
    Hg1 Hg3 Hg2 2_655 . 14_554 60.397(17) ?
    Hg1 Hg3 Sb2 2_655 . . 115.01(3) ?
    Hg1 Hg3 Sb2 2_655 . 14_554 60.397(17) ?
    Hg1 Hg3 Se1 2_655 . . 130.78(5) ?
    Hg1 Hg3 Se1 2_655 . 8_655 41.46(4) ?
    Hg1 Hg3 S1 2_655 . . 130.78(5) ?
    Hg1 Hg3 S1 2_655 . 8_655 41.46(4) ?
    Hg1 Hg3 I1 2_655 . 11_555 56.08(2) ?
    Hg1 Hg3 Se2 2_655 . 11_555 56.08(2) ?
    Hg1 Hg3 I2 2_655 . 11_555 61.52(2) ?
    Hg1 Hg3 Se3 2_655 . 11_555 61.52(2) ?
    Hg1 Hg3 I3 2_655 . 10_554 108.59(3) ?
    Hg1 Hg3 I3 2_655 . 11_555 126.41(3) ?
    Hg1 Hg3 S2 2_655 . 10_554 108.59(3) ?
    Hg1 Hg3 S2 2_655 . 11_555 126.41(3) ?
    Sb1 Hg3 Sb1 . . 2_655 90.39(2) ?
    Sb1 Hg3 Hg2 . . . 60.397(17) ?
    Sb1 Hg3 Hg2 . . 14_554 115.01(3) ?
    Sb1 Hg3 Sb2 . . . 60.397(17) ?
    Sb1 Hg3 Sb2 . . 14_554 115.01(3) ?
    Sb1 Hg3 Se1 . . . 41.46(4) ?
    Sb1 Hg3 Se1 . . 8_655 130.78(5) ?
    Sb1 Hg3 S1 . . . 41.46(4) ?
    Sb1 Hg3 S1 . . 8_655 130.78(5) ?
    Sb1 Hg3 I1 . . 11_555 56.08(2) ?
    Sb1 Hg3 Se2 . . 11_555 56.08(2) ?
    Sb1 Hg3 I2 . . 11_555 61.52(2) ?
    Sb1 Hg3 Se3 . . 11_555 61.52(2) ?
    Sb1 Hg3 I3 . . 10_554 108.59(3) ?
    Sb1 Hg3 I3 . . 11_555 126.41(3) ?
    Sb1 Hg3 S2 . . 10_554 108.59(3) ?
    Sb1 Hg3 S2 . . 11_555 126.41(3) ?
    Sb1 Hg3 Hg2 2_655 . . 115.01(3) ?
    Sb1 Hg3 Hg2 2_655 . 14_554 60.397(17) ?
    Sb1 Hg3 Sb2 2_655 . . 115.01(3) ?
    Sb1 Hg3 Sb2 2_655 . 14_554 60.397(17) ?
    Sb1 Hg3 Se1 2_655 . . 130.78(5) ?
    Sb1 Hg3 Se1 2_655 . 8_655 41.46(4) ?
    Sb1 Hg3 S1 2_655 . . 130.78(5) ?
    Sb1 Hg3 S1 2_655 . 8_655 41.46(4) ?
    Sb1 Hg3 I1 2_655 . 11_555 56.08(2) ?
    Sb1 Hg3 Se2 2_655 . 11_555 56.08(2) ?
    Sb1 Hg3 I2 2_655 . 11_555 61.52(2) ?
    Sb1 Hg3 Se3 2_655 . 11_555 61.52(2) ?
    Sb1 Hg3 I3 2_655 . 10_554 108.59(3) ?
    Sb1 Hg3 I3 2_655 . 11_555 126.41(3) ?
    Sb1 Hg3 S2 2_655 . 10_554 108.59(3) ?
    Sb1 Hg3 S2 2_655 . 11_555 126.41(3) ?
    Hg2 Hg3 Hg2 . . 14_554 80.496(19) ?
    Hg2 Hg3 Sb2 . . . 0.0(5) ?
    Hg2 Hg3 Sb2 . . 14_554 80.496(19) ?
    Hg2 Hg3 Se1 . . . 41.84(4) ?
    Hg2 Hg3 Se1 . . 8_655 122.16(5) ?
    Hg2 Hg3 S1 . . . 41.84(4) ?
    Hg2 Hg3 S1 . . 8_655 122.16(5) ?
    Hg2 Hg3 I1 . . 11_555 59.66(2) ?
    Hg2 Hg3 Se2 . . 11_555 59.66(2) ?
    Hg2 Hg3 I2 . . 11_555 121.77(3) ?
    Hg2 Hg3 Se3 . . 11_555 121.77(3) ?
    Hg2 Hg3 I3 . . 10_554 48.978(19) ?
    Hg2 Hg3 I3 . . 11_555 116.94(3) ?
    Hg2 Hg3 S2 . . 10_554 48.978(19) ?
    Hg2 Hg3 S2 . . 11_555 116.94(3) ?
    Hg2 Hg3 Sb2 14_554 . . 80.496(19) ?
    Hg2 Hg3 Sb2 14_554 . 14_554 0.0(5) ?
    Hg2 Hg3 Se1 14_554 . . 122.16(5) ?
    Hg2 Hg3 Se1 14_554 . 8_655 41.84(4) ?
    Hg2 Hg3 S1 14_554 . . 122.16(5) ?
    Hg2 Hg3 S1 14_554 . 8_655 41.84(4) ?
    Hg2 Hg3 I1 14_554 . 11_555 59.66(2) ?
    Hg2 Hg3 Se2 14_554 . 11_555 59.66(2) ?
    Hg2 Hg3 I2 14_554 . 11_555 121.77(3) ?
    Hg2 Hg3 Se3 14_554 . 11_555 121.77(3) ?
    Hg2 Hg3 I3 14_554 . 10_554 48.978(19) ?
    Hg2 Hg3 I3 14_554 . 11_555 116.94(3) ?
    Hg2 Hg3 S2 14_554 . 10_554 48.978(19) ?
    Hg2 Hg3 S2 14_554 . 11_555 116.94(3) ?
    Sb2 Hg3 Sb2 . . 14_554 80.496(19) ?
    Sb2 Hg3 Se1 . . . 41.84(4) ?
    Sb2 Hg3 Se1 . . 8_655 122.16(5) ?
    Sb2 Hg3 S1 . . . 41.84(4) ?
    Sb2 Hg3 S1 . . 8_655 122.16(5) ?
    Sb2 Hg3 I1 . . 11_555 59.66(2) ?
    Sb2 Hg3 Se2 . . 11_555 59.66(2) ?
    Sb2 Hg3 I2 . . 11_555 121.77(3) ?
    Sb2 Hg3 Se3 . . 11_555 121.77(3) ?
    Sb2 Hg3 I3 . . 10_554 48.978(19) ?
    Sb2 Hg3 I3 . . 11_555 116.94(3) ?
    Sb2 Hg3 S2 . . 10_554 48.978(19) ?
    Sb2 Hg3 S2 . . 11_555 116.94(3) ?
    Sb2 Hg3 Se1 14_554 . . 122.16(5) ?
    Sb2 Hg3 Se1 14_554 . 8_655 41.84(4) ?
    Sb2 Hg3 S1 14_554 . . 122.16(5) ?
    Sb2 Hg3 S1 14_554 . 8_655 41.84(4) ?
    Sb2 Hg3 I1 14_554 . 11_555 59.66(2) ?
    Sb2 Hg3 Se2 14_554 . 11_555 59.66(2) ?
    Sb2 Hg3 I2 14_554 . 11_555 121.77(3) ?
    Sb2 Hg3 Se3 14_554 . 11_555 121.77(3) ?
    Sb2 Hg3 I3 14_554 . 10_554 48.978(19) ?
    Sb2 Hg3 I3 14_554 . 11_555 116.94(3) ?
    Sb2 Hg3 S2 14_554 . 10_554 48.978(19) ?
    Sb2 Hg3 S2 14_554 . 11_555 116.94(3) ?
    Se1 Hg3 Se1 . . 8_655 162.58(7) ?
    Se1 Hg3 S1 . . . 0.0(5) ?
    Se1 Hg3 S1 . . 8_655 162.58(7) ?
    Se1 Hg3 I1 . . 11_555 82.15(4) ?
    Se1 Hg3 Se2 . . 11_555 82.15(4) ?
    Se1 Hg3 I2 . . 11_555 93.05(4) ?
    Se1 Hg3 Se3 . . 11_555 93.05(4) ?
    Se1 Hg3 I3 . . 10_554 84.86(4) ?
    Se1 Hg3 I3 . . 11_555 97.49(4) ?
    Se1 Hg3 S2 . . 10_554 84.86(4) ?
    Se1 Hg3 S2 . . 11_555 97.49(4) ?
    Se1 Hg3 S1 8_655 . . 162.58(7) ?
    Se1 Hg3 S1 8_655 . 8_655 0.0(5) ?
    Se1 Hg3 I1 8_655 . 11_555 82.15(4) ?
    Se1 Hg3 Se2 8_655 . 11_555 82.15(4) ?
    Se1 Hg3 I2 8_655 . 11_555 93.05(4) ?
    Se1 Hg3 Se3 8_655 . 11_555 93.05(4) ?
    Se1 Hg3 I3 8_655 . 10_554 84.86(4) ?
    Se1 Hg3 I3 8_655 . 11_555 97.49(4) ?
    Se1 Hg3 S2 8_655 . 10_554 84.86(4) ?
    Se1 Hg3 S2 8_655 . 11_555 97.49(4) ?
    S1 Hg3 S1 . . 8_655 162.58(7) ?
    S1 Hg3 I1 . . 11_555 82.15(4) ?
    S1 Hg3 Se2 . . 11_555 82.15(4) ?
    S1 Hg3 I2 . . 11_555 93.05(4) ?
    S1 Hg3 Se3 . . 11_555 93.05(4) ?
    S1 Hg3 I3 . . 10_554 84.86(4) ?
    S1 Hg3 I3 . . 11_555 97.49(4) ?
    S1 Hg3 S2 . . 10_554 84.86(4) ?
    S1 Hg3 S2 . . 11_555 97.49(4) ?
    S1 Hg3 I1 8_655 . 11_555 82.15(4) ?
    S1 Hg3 Se2 8_655 . 11_555 82.15(4) ?
    S1 Hg3 I2 8_655 . 11_555 93.05(4) ?
    S1 Hg3 Se3 8_655 . 11_555 93.05(4) ?
    S1 Hg3 I3 8_655 . 10_554 84.86(4) ?
    S1 Hg3 I3 8_655 . 11_555 97.49(4) ?
    S1 Hg3 S2 8_655 . 10_554 84.86(4) ?
    S1 Hg3 S2 8_655 . 11_555 97.49(4) ?
    I1 Hg3 Se2 11_555 . 11_555 0.0(5) ?
    I1 Hg3 I2 11_555 . 11_555 85.05(4) ?
    I1 Hg3 Se3 11_555 . 11_555 85.05(4) ?
    I1 Hg3 I3 11_555 . 10_554 79.26(4) ?
    I1 Hg3 I3 11_555 . 11_555 174.98(5) ?
    I1 Hg3 S2 11_555 . 10_554 79.26(4) ?
    I1 Hg3 S2 11_555 . 11_555 174.98(5) ?
    Se2 Hg3 I2 11_555 . 11_555 85.05(4) ?
    Se2 Hg3 Se3 11_555 . 11_555 85.05(4) ?
    Se2 Hg3 I3 11_555 . 10_554 79.26(4) ?
    Se2 Hg3 I3 11_555 . 11_555 174.98(5) ?
    Se2 Hg3 S2 11_555 . 10_554 79.26(4) ?
    Se2 Hg3 S2 11_555 . 11_555 174.98(5) ?
    I2 Hg3 Se3 11_555 . 11_555 0.0(5) ?
    I2 Hg3 I3 11_555 . 10_554 164.31(5) ?
    I2 Hg3 I3 11_555 . 11_555 99.97(5) ?
    I2 Hg3 S2 11_555 . 10_554 164.31(5) ?
    I2 Hg3 S2 11_555 . 11_555 99.97(5) ?
    Se3 Hg3 I3 11_555 . 10_554 164.31(5) ?
    Se3 Hg3 I3 11_555 . 11_555 99.97(5) ?
    Se3 Hg3 S2 11_555 . 10_554 164.31(5) ?
    Se3 Hg3 S2 11_555 . 11_555 99.97(5) ?
    I3 Hg3 I3 10_554 . 11_555 95.72(5) ?
    I3 Hg3 S2 10_554 . 10_554 0.0(5) ?
    I3 Hg3 S2 10_554 . 11_555 95.72(5) ?
    I3 Hg3 S2 11_555 . 10_554 95.72(5) ?
    I3 Hg3 S2 11_555 . 11_555 0.0(5) ?
    S2 Hg3 S2 10_554 . 11_555 95.72(5) ?
    Hg1 Se1 Sb1 . . . 0.0(5) ?
    Hg1 Se1 Hg2 . . . 97.53(6) ?
    Hg1 Se1 Sb2 . . . 97.53(6) ?
    Hg1 Se1 Hg3 . . . 96.61(6) ?
    Hg1 Se1 S1 . . . 0 ?
    Hg1 Se1 I3 . . . 124.54(6) ?
    Hg1 Se1 S2 . . . 124.54(6) ?
    Sb1 Se1 Hg2 . . . 97.53(6) ?
    Sb1 Se1 Sb2 . . . 97.53(6) ?
    Sb1 Se1 Hg3 . . . 96.61(6) ?
    Sb1 Se1 S1 . . . 0 ?
    Sb1 Se1 I3 . . . 124.54(6) ?
    Sb1 Se1 S2 . . . 124.54(6) ?
    Hg2 Se1 Sb2 . . . 0.0(5) ?
    Hg2 Se1 Hg3 . . . 96.39(6) ?
    Hg2 Se1 S1 . . . 0 ?
    Hg2 Se1 I3 . . . 117.22(6) ?
    Hg2 Se1 S2 . . . 117.22(6) ?
    Sb2 Se1 Hg3 . . . 96.39(6) ?
    Sb2 Se1 S1 . . . 0 ?
    Sb2 Se1 I3 . . . 117.22(6) ?
    Sb2 Se1 S2 . . . 117.22(6) ?
    Hg3 Se1 S1 . . . 0 ?
    Hg3 Se1 I3 . . . 118.83(6) ?
    Hg3 Se1 S2 . . . 118.83(6) ?
    S1 Se1 I3 . . . 0 ?
    S1 Se1 S2 . . . 0 ?
    I3 Se1 S2 . . . 0.0(5) ?
    Hg1 S1 Sb1 . . . 0.0(5) ?
    Hg1 S1 Hg2 . . . 97.53(6) ?
    Hg1 S1 Sb2 . . . 97.53(6) ?
    Hg1 S1 Hg3 . . . 96.61(6) ?
    Hg1 S1 Se1 . . . 0 ?
    Hg1 S1 I3 . . . 124.54(6) ?
    Hg1 S1 S2 . . . 124.54(6) ?
    Sb1 S1 Hg2 . . . 97.53(6) ?
    Sb1 S1 Sb2 . . . 97.53(6) ?
    Sb1 S1 Hg3 . . . 96.61(6) ?
    Sb1 S1 Se1 . . . 0 ?
    Sb1 S1 I3 . . . 124.54(6) ?
    Sb1 S1 S2 . . . 124.54(6) ?
    Hg2 S1 Sb2 . . . 0.0(5) ?
    Hg2 S1 Hg3 . . . 96.39(6) ?
    Hg2 S1 Se1 . . . 0 ?
    Hg2 S1 I3 . . . 117.22(6) ?
    Hg2 S1 S2 . . . 117.22(6) ?
    Sb2 S1 Hg3 . . . 96.39(6) ?
    Sb2 S1 Se1 . . . 0 ?
    Sb2 S1 I3 . . . 117.22(6) ?
    Sb2 S1 S2 . . . 117.22(6) ?
    Hg3 S1 Se1 . . . 0 ?
    Hg3 S1 I3 . . . 118.83(6) ?
    Hg3 S1 S2 . . . 118.83(6) ?
    Se1 S1 I3 . . . 0 ?
    Se1 S1 S2 . . . 0 ?
    I3 S1 S2 . . . 0.0(5) ?
    Hg1 I1 Hg1 1_556 . 2_556 86.31(6) ?
    Hg1 I1 Hg1 1_556 . 11_555 89.02(2) ?
    Hg1 I1 Hg1 1_556 . 12_455 175.33(6) ?
    Hg1 I1 Sb1 1_556 . 1_556 0.0(5) ?
    Hg1 I1 Sb1 1_556 . 2_556 86.31(6) ?
    Hg1 I1 Sb1 1_556 . 11_555 89.02(2) ?
    Hg1 I1 Sb1 1_556 . 12_455 175.33(6) ?
    Hg1 I1 Hg2 1_556 . 1_556 64.452(16) ?
    Hg1 I1 Hg2 1_556 . 2_556 116.29(4) ?
    Hg1 I1 Hg2 1_556 . 13_555 64.452(16) ?
    Hg1 I1 Hg2 1_556 . 14_455 116.29(4) ?
    Hg1 I1 Sb2 1_556 . 1_556 64.452(16) ?
    Hg1 I1 Sb2 1_556 . 2_556 116.29(4) ?
    Hg1 I1 Sb2 1_556 . 13_555 64.452(16) ?
    Hg1 I1 Sb2 1_556 . 14_455 116.29(4) ?
    Hg1 I1 Hg3 1_556 . 11_555 122.814(12) ?
    Hg1 I1 Hg3 1_556 . 12_455 122.814(12) ?
    Hg1 I1 Se2 1_556 . . 0 ?
    Hg1 I1 Hg1 2_556 . 11_555 175.33(6) ?
    Hg1 I1 Hg1 2_556 . 12_455 89.02(2) ?
    Hg1 I1 Sb1 2_556 . 1_556 86.31(6) ?
    Hg1 I1 Sb1 2_556 . 2_556 0.0(5) ?
    Hg1 I1 Sb1 2_556 . 11_555 175.33(6) ?
    Hg1 I1 Sb1 2_556 . 12_455 89.02(2) ?
    Hg1 I1 Hg2 2_556 . 1_556 116.29(4) ?
    Hg1 I1 Hg2 2_556 . 2_556 64.452(16) ?
    Hg1 I1 Hg2 2_556 . 13_555 116.29(4) ?
    Hg1 I1 Hg2 2_556 . 14_455 64.452(16) ?
    Hg1 I1 Sb2 2_556 . 1_556 116.29(4) ?
    Hg1 I1 Sb2 2_556 . 2_556 64.452(16) ?
    Hg1 I1 Sb2 2_556 . 13_555 116.29(4) ?
    Hg1 I1 Sb2 2_556 . 14_455 64.452(16) ?
    Hg1 I1 Hg3 2_556 . 11_555 122.814(12) ?
    Hg1 I1 Hg3 2_556 . 12_455 122.814(12) ?
    Hg1 I1 Se2 2_556 . . 0 ?
    Hg1 I1 Hg1 11_555 . 12_455 95.65(6) ?
    Hg1 I1 Sb1 11_555 . 1_556 89.02(2) ?
    Hg1 I1 Sb1 11_555 . 2_556 175.33(6) ?
    Hg1 I1 Sb1 11_555 . 11_555 0.0(5) ?
    Hg1 I1 Sb1 11_555 . 12_455 95.65(6) ?
    Hg1 I1 Hg2 11_555 . 1_556 61.384(16) ?
    Hg1 I1 Hg2 11_555 . 2_556 117.92(4) ?
    Hg1 I1 Hg2 11_555 . 13_555 61.384(16) ?
    Hg1 I1 Hg2 11_555 . 14_455 117.92(4) ?
    Hg1 I1 Sb2 11_555 . 1_556 61.384(16) ?
    Hg1 I1 Sb2 11_555 . 2_556 117.92(4) ?
    Hg1 I1 Sb2 11_555 . 13_555 61.384(16) ?
    Hg1 I1 Sb2 11_555 . 14_455 117.92(4) ?
    Hg1 I1 Hg3 11_555 . 11_555 60.08(3) ?
    Hg1 I1 Hg3 11_555 . 12_455 60.08(3) ?
    Hg1 I1 Se2 11_555 . . 0 ?
    Hg1 I1 Sb1 12_455 . 1_556 175.33(6) ?
    Hg1 I1 Sb1 12_455 . 2_556 89.02(2) ?
    Hg1 I1 Sb1 12_455 . 11_555 95.65(6) ?
    Hg1 I1 Sb1 12_455 . 12_455 0.0(5) ?
    Hg1 I1 Hg2 12_455 . 1_556 117.92(4) ?
    Hg1 I1 Hg2 12_455 . 2_556 61.384(16) ?
    Hg1 I1 Hg2 12_455 . 13_555 117.92(4) ?
    Hg1 I1 Hg2 12_455 . 14_455 61.384(16) ?
    Hg1 I1 Sb2 12_455 . 1_556 117.92(4) ?
    Hg1 I1 Sb2 12_455 . 2_556 61.384(16) ?
    Hg1 I1 Sb2 12_455 . 13_555 117.92(4) ?
    Hg1 I1 Sb2 12_455 . 14_455 61.384(16) ?
    Hg1 I1 Hg3 12_455 . 11_555 60.08(3) ?
    Hg1 I1 Hg3 12_455 . 12_455 60.08(3) ?
    Hg1 I1 Se2 12_455 . . 0 ?
    Sb1 I1 Sb1 1_556 . 2_556 86.31(6) ?
    Sb1 I1 Sb1 1_556 . 11_555 89.02(2) ?
    Sb1 I1 Sb1 1_556 . 12_455 175.33(6) ?
    Sb1 I1 Hg2 1_556 . 1_556 64.452(16) ?
    Sb1 I1 Hg2 1_556 . 2_556 116.29(4) ?
    Sb1 I1 Hg2 1_556 . 13_555 64.452(16) ?
    Sb1 I1 Hg2 1_556 . 14_455 116.29(4) ?
    Sb1 I1 Sb2 1_556 . 1_556 64.452(16) ?
    Sb1 I1 Sb2 1_556 . 2_556 116.29(4) ?
    Sb1 I1 Sb2 1_556 . 13_555 64.452(16) ?
    Sb1 I1 Sb2 1_556 . 14_455 116.29(4) ?
    Sb1 I1 Hg3 1_556 . 11_555 122.814(12) ?
    Sb1 I1 Hg3 1_556 . 12_455 122.814(12) ?
    Sb1 I1 Se2 1_556 . . 0 ?
    Sb1 I1 Sb1 2_556 . 11_555 175.33(6) ?
    Sb1 I1 Sb1 2_556 . 12_455 89.02(2) ?
    Sb1 I1 Hg2 2_556 . 1_556 116.29(4) ?
    Sb1 I1 Hg2 2_556 . 2_556 64.452(16) ?
    Sb1 I1 Hg2 2_556 . 13_555 116.29(4) ?
    Sb1 I1 Hg2 2_556 . 14_455 64.452(16) ?
    Sb1 I1 Sb2 2_556 . 1_556 116.29(4) ?
    Sb1 I1 Sb2 2_556 . 2_556 64.452(16) ?
    Sb1 I1 Sb2 2_556 . 13_555 116.29(4) ?
    Sb1 I1 Sb2 2_556 . 14_455 64.452(16) ?
    Sb1 I1 Hg3 2_556 . 11_555 122.814(12) ?
    Sb1 I1 Hg3 2_556 . 12_455 122.814(12) ?
    Sb1 I1 Se2 2_556 . . 0 ?
    Sb1 I1 Sb1 11_555 . 12_455 95.65(6) ?
    Sb1 I1 Hg2 11_555 . 1_556 61.384(16) ?
    Sb1 I1 Hg2 11_555 . 2_556 117.92(4) ?
    Sb1 I1 Hg2 11_555 . 13_555 61.384(16) ?
    Sb1 I1 Hg2 11_555 . 14_455 117.92(4) ?
    Sb1 I1 Sb2 11_555 . 1_556 61.384(16) ?
    Sb1 I1 Sb2 11_555 . 2_556 117.92(4) ?
    Sb1 I1 Sb2 11_555 . 13_555 61.384(16) ?
    Sb1 I1 Sb2 11_555 . 14_455 117.92(4) ?
    Sb1 I1 Hg3 11_555 . 11_555 60.08(3) ?
    Sb1 I1 Hg3 11_555 . 12_455 60.08(3) ?
    Sb1 I1 Se2 11_555 . . 0 ?
    Sb1 I1 Hg2 12_455 . 1_556 117.92(4) ?
    Sb1 I1 Hg2 12_455 . 2_556 61.384(16) ?
    Sb1 I1 Hg2 12_455 . 13_555 117.92(4) ?
    Sb1 I1 Hg2 12_455 . 14_455 61.384(16) ?
    Sb1 I1 Sb2 12_455 . 1_556 117.92(4) ?
    Sb1 I1 Sb2 12_455 . 2_556 61.384(16) ?
    Sb1 I1 Sb2 12_455 . 13_555 117.92(4) ?
    Sb1 I1 Sb2 12_455 . 14_455 61.384(16) ?
    Sb1 I1 Hg3 12_455 . 11_555 60.08(3) ?
    Sb1 I1 Hg3 12_455 . 12_455 60.08(3) ?
    Sb1 I1 Se2 12_455 . . 0 ?
    Hg2 I1 Hg2 1_556 . 2_556 179.09(7) ?
    Hg2 I1 Hg2 1_556 . 13_555 100.551(13) ?
    Hg2 I1 Hg2 1_556 . 14_455 79.442(13) ?
    Hg2 I1 Sb2 1_556 . 1_556 0.0(5) ?
    Hg2 I1 Sb2 1_556 . 2_556 179.09(7) ?
    Hg2 I1 Sb2 1_556 . 13_555 100.551(13) ?
    Hg2 I1 Sb2 1_556 . 14_455 79.442(13) ?
    Hg2 I1 Hg3 1_556 . 11_555 58.612(18) ?
    Hg2 I1 Hg3 1_556 . 12_455 120.60(5) ?
    Hg2 I1 Se2 1_556 . . 0 ?
    Hg2 I1 Hg2 2_556 . 13_555 79.442(13) ?
    Hg2 I1 Hg2 2_556 . 14_455 100.551(13) ?
    Hg2 I1 Sb2 2_556 . 1_556 179.09(7) ?
    Hg2 I1 Sb2 2_556 . 2_556 0.0(5) ?
    Hg2 I1 Sb2 2_556 . 13_555 79.442(13) ?
    Hg2 I1 Sb2 2_556 . 14_455 100.551(13) ?
    Hg2 I1 Hg3 2_556 . 11_555 120.60(5) ?
    Hg2 I1 Hg3 2_556 . 12_455 58.612(18) ?
    Hg2 I1 Se2 2_556 . . 0 ?
    Hg2 I1 Hg2 13_555 . 14_455 179.09(7) ?
    Hg2 I1 Sb2 13_555 . 1_556 100.551(13) ?
    Hg2 I1 Sb2 13_555 . 2_556 79.442(13) ?
    Hg2 I1 Sb2 13_555 . 13_555 0.0(5) ?
    Hg2 I1 Sb2 13_555 . 14_455 179.09(7) ?
    Hg2 I1 Hg3 13_555 . 11_555 120.60(5) ?
    Hg2 I1 Hg3 13_555 . 12_455 58.612(18) ?
    Hg2 I1 Se2 13_555 . . 0 ?
    Hg2 I1 Sb2 14_455 . 1_556 79.442(13) ?
    Hg2 I1 Sb2 14_455 . 2_556 100.551(13) ?
    Hg2 I1 Sb2 14_455 . 13_555 179.09(7) ?
    Hg2 I1 Sb2 14_455 . 14_455 0.0(5) ?
    Hg2 I1 Hg3 14_455 . 11_555 58.612(18) ?
    Hg2 I1 Hg3 14_455 . 12_455 120.60(5) ?
    Hg2 I1 Se2 14_455 . . 0 ?
    Sb2 I1 Sb2 1_556 . 2_556 179.09(7) ?
    Sb2 I1 Sb2 1_556 . 13_555 100.551(13) ?
    Sb2 I1 Sb2 1_556 . 14_455 79.442(13) ?
    Sb2 I1 Hg3 1_556 . 11_555 58.612(18) ?
    Sb2 I1 Hg3 1_556 . 12_455 120.60(5) ?
    Sb2 I1 Se2 1_556 . . 0 ?
    Sb2 I1 Sb2 2_556 . 13_555 79.442(13) ?
    Sb2 I1 Sb2 2_556 . 14_455 100.551(13) ?
    Sb2 I1 Hg3 2_556 . 11_555 120.60(5) ?
    Sb2 I1 Hg3 2_556 . 12_455 58.612(18) ?
    Sb2 I1 Se2 2_556 . . 0 ?
    Sb2 I1 Sb2 13_555 . 14_455 179.09(7) ?
    Sb2 I1 Hg3 13_555 . 11_555 120.60(5) ?
    Sb2 I1 Hg3 13_555 . 12_455 58.612(18) ?
    Sb2 I1 Se2 13_555 . . 0 ?
    Sb2 I1 Hg3 14_455 . 11_555 58.612(18) ?
    Sb2 I1 Hg3 14_455 . 12_455 120.60(5) ?
    Sb2 I1 Se2 14_455 . . 0 ?
    Hg3 I1 Hg3 11_555 . 12_455 84.06(5) ?
    Hg3 I1 Se2 11_555 . . 0 ?
    Hg3 I1 Se2 12_455 . . 0 ?
    Hg1 Se2 Hg1 1_556 . 2_556 86.31(6) ?
    Hg1 Se2 Hg1 1_556 . 11_555 89.02(2) ?
    Hg1 Se2 Hg1 1_556 . 12_455 175.33(6) ?
    Hg1 Se2 Sb1 1_556 . 1_556 0.0(5) ?
    Hg1 Se2 Sb1 1_556 . 2_556 86.31(6) ?
    Hg1 Se2 Sb1 1_556 . 11_555 89.02(2) ?
    Hg1 Se2 Sb1 1_556 . 12_455 175.33(6) ?
    Hg1 Se2 Hg2 1_556 . 1_556 64.452(16) ?
    Hg1 Se2 Hg2 1_556 . 2_556 116.29(4) ?
    Hg1 Se2 Hg2 1_556 . 13_555 64.452(16) ?
    Hg1 Se2 Hg2 1_556 . 14_455 116.29(4) ?
    Hg1 Se2 Sb2 1_556 . 1_556 64.452(16) ?
    Hg1 Se2 Sb2 1_556 . 2_556 116.29(4) ?
    Hg1 Se2 Sb2 1_556 . 13_555 64.452(16) ?
    Hg1 Se2 Sb2 1_556 . 14_455 116.29(4) ?
    Hg1 Se2 Hg3 1_556 . 11_555 122.814(12) ?
    Hg1 Se2 Hg3 1_556 . 12_455 122.814(12) ?
    Hg1 Se2 I1 1_556 . . 0 ?
    Hg1 Se2 Hg1 2_556 . 11_555 175.33(6) ?
    Hg1 Se2 Hg1 2_556 . 12_455 89.02(2) ?
    Hg1 Se2 Sb1 2_556 . 1_556 86.31(6) ?
    Hg1 Se2 Sb1 2_556 . 2_556 0.0(5) ?
    Hg1 Se2 Sb1 2_556 . 11_555 175.33(6) ?
    Hg1 Se2 Sb1 2_556 . 12_455 89.02(2) ?
    Hg1 Se2 Hg2 2_556 . 1_556 116.29(4) ?
    Hg1 Se2 Hg2 2_556 . 2_556 64.452(16) ?
    Hg1 Se2 Hg2 2_556 . 13_555 116.29(4) ?
    Hg1 Se2 Hg2 2_556 . 14_455 64.452(16) ?
    Hg1 Se2 Sb2 2_556 . 1_556 116.29(4) ?
    Hg1 Se2 Sb2 2_556 . 2_556 64.452(16) ?
    Hg1 Se2 Sb2 2_556 . 13_555 116.29(4) ?
    Hg1 Se2 Sb2 2_556 . 14_455 64.452(16) ?
    Hg1 Se2 Hg3 2_556 . 11_555 122.814(12) ?
    Hg1 Se2 Hg3 2_556 . 12_455 122.814(12) ?
    Hg1 Se2 I1 2_556 . . 0 ?
    Hg1 Se2 Hg1 11_555 . 12_455 95.65(6) ?
    Hg1 Se2 Sb1 11_555 . 1_556 89.02(2) ?
    Hg1 Se2 Sb1 11_555 . 2_556 175.33(6) ?
    Hg1 Se2 Sb1 11_555 . 11_555 0.0(5) ?
    Hg1 Se2 Sb1 11_555 . 12_455 95.65(6) ?
    Hg1 Se2 Hg2 11_555 . 1_556 61.384(16) ?
    Hg1 Se2 Hg2 11_555 . 2_556 117.92(4) ?
    Hg1 Se2 Hg2 11_555 . 13_555 61.384(16) ?
    Hg1 Se2 Hg2 11_555 . 14_455 117.92(4) ?
    Hg1 Se2 Sb2 11_555 . 1_556 61.384(16) ?
    Hg1 Se2 Sb2 11_555 . 2_556 117.92(4) ?
    Hg1 Se2 Sb2 11_555 . 13_555 61.384(16) ?
    Hg1 Se2 Sb2 11_555 . 14_455 117.92(4) ?
    Hg1 Se2 Hg3 11_555 . 11_555 60.08(3) ?
    Hg1 Se2 Hg3 11_555 . 12_455 60.08(3) ?
    Hg1 Se2 I1 11_555 . . 0 ?
    Hg1 Se2 Sb1 12_455 . 1_556 175.33(6) ?
    Hg1 Se2 Sb1 12_455 . 2_556 89.02(2) ?
    Hg1 Se2 Sb1 12_455 . 11_555 95.65(6) ?
    Hg1 Se2 Sb1 12_455 . 12_455 0.0(5) ?
    Hg1 Se2 Hg2 12_455 . 1_556 117.92(4) ?
    Hg1 Se2 Hg2 12_455 . 2_556 61.384(16) ?
    Hg1 Se2 Hg2 12_455 . 13_555 117.92(4) ?
    Hg1 Se2 Hg2 12_455 . 14_455 61.384(16) ?
    Hg1 Se2 Sb2 12_455 . 1_556 117.92(4) ?
    Hg1 Se2 Sb2 12_455 . 2_556 61.384(16) ?
    Hg1 Se2 Sb2 12_455 . 13_555 117.92(4) ?
    Hg1 Se2 Sb2 12_455 . 14_455 61.384(16) ?
    Hg1 Se2 Hg3 12_455 . 11_555 60.08(3) ?
    Hg1 Se2 Hg3 12_455 . 12_455 60.08(3) ?
    Hg1 Se2 I1 12_455 . . 0 ?
    Sb1 Se2 Sb1 1_556 . 2_556 86.31(6) ?
    Sb1 Se2 Sb1 1_556 . 11_555 89.02(2) ?
    Sb1 Se2 Sb1 1_556 . 12_455 175.33(6) ?
    Sb1 Se2 Hg2 1_556 . 1_556 64.452(16) ?
    Sb1 Se2 Hg2 1_556 . 2_556 116.29(4) ?
    Sb1 Se2 Hg2 1_556 . 13_555 64.452(16) ?
    Sb1 Se2 Hg2 1_556 . 14_455 116.29(4) ?
    Sb1 Se2 Sb2 1_556 . 1_556 64.452(16) ?
    Sb1 Se2 Sb2 1_556 . 2_556 116.29(4) ?
    Sb1 Se2 Sb2 1_556 . 13_555 64.452(16) ?
    Sb1 Se2 Sb2 1_556 . 14_455 116.29(4) ?
    Sb1 Se2 Hg3 1_556 . 11_555 122.814(12) ?
    Sb1 Se2 Hg3 1_556 . 12_455 122.814(12) ?
    Sb1 Se2 I1 1_556 . . 0 ?
    Sb1 Se2 Sb1 2_556 . 11_555 175.33(6) ?
    Sb1 Se2 Sb1 2_556 . 12_455 89.02(2) ?
    Sb1 Se2 Hg2 2_556 . 1_556 116.29(4) ?
    Sb1 Se2 Hg2 2_556 . 2_556 64.452(16) ?
    Sb1 Se2 Hg2 2_556 . 13_555 116.29(4) ?
    Sb1 Se2 Hg2 2_556 . 14_455 64.452(16) ?
    Sb1 Se2 Sb2 2_556 . 1_556 116.29(4) ?
    Sb1 Se2 Sb2 2_556 . 2_556 64.452(16) ?
    Sb1 Se2 Sb2 2_556 . 13_555 116.29(4) ?
    Sb1 Se2 Sb2 2_556 . 14_455 64.452(16) ?
    Sb1 Se2 Hg3 2_556 . 11_555 122.814(12) ?
    Sb1 Se2 Hg3 2_556 . 12_455 122.814(12) ?
    Sb1 Se2 I1 2_556 . . 0 ?
    Sb1 Se2 Sb1 11_555 . 12_455 95.65(6) ?
    Sb1 Se2 Hg2 11_555 . 1_556 61.384(16) ?
    Sb1 Se2 Hg2 11_555 . 2_556 117.92(4) ?
    Sb1 Se2 Hg2 11_555 . 13_555 61.384(16) ?
    Sb1 Se2 Hg2 11_555 . 14_455 117.92(4) ?
    Sb1 Se2 Sb2 11_555 . 1_556 61.384(16) ?
    Sb1 Se2 Sb2 11_555 . 2_556 117.92(4) ?
    Sb1 Se2 Sb2 11_555 . 13_555 61.384(16) ?
    Sb1 Se2 Sb2 11_555 . 14_455 117.92(4) ?
    Sb1 Se2 Hg3 11_555 . 11_555 60.08(3) ?
    Sb1 Se2 Hg3 11_555 . 12_455 60.08(3) ?
    Sb1 Se2 I1 11_555 . . 0 ?
    Sb1 Se2 Hg2 12_455 . 1_556 117.92(4) ?
    Sb1 Se2 Hg2 12_455 . 2_556 61.384(16) ?
    Sb1 Se2 Hg2 12_455 . 13_555 117.92(4) ?
    Sb1 Se2 Hg2 12_455 . 14_455 61.384(16) ?
    Sb1 Se2 Sb2 12_455 . 1_556 117.92(4) ?
    Sb1 Se2 Sb2 12_455 . 2_556 61.384(16) ?
    Sb1 Se2 Sb2 12_455 . 13_555 117.92(4) ?
    Sb1 Se2 Sb2 12_455 . 14_455 61.384(16) ?
    Sb1 Se2 Hg3 12_455 . 11_555 60.08(3) ?
    Sb1 Se2 Hg3 12_455 . 12_455 60.08(3) ?
    Sb1 Se2 I1 12_455 . . 0 ?
    Hg2 Se2 Hg2 1_556 . 2_556 179.09(7) ?
    Hg2 Se2 Hg2 1_556 . 13_555 100.551(13) ?
    Hg2 Se2 Hg2 1_556 . 14_455 79.442(13) ?
    Hg2 Se2 Sb2 1_556 . 1_556 0.0(5) ?
    Hg2 Se2 Sb2 1_556 . 2_556 179.09(7) ?
    Hg2 Se2 Sb2 1_556 . 13_555 100.551(13) ?
    Hg2 Se2 Sb2 1_556 . 14_455 79.442(13) ?
    Hg2 Se2 Hg3 1_556 . 11_555 58.612(18) ?
    Hg2 Se2 Hg3 1_556 . 12_455 120.60(5) ?
    Hg2 Se2 I1 1_556 . . 0 ?
    Hg2 Se2 Hg2 2_556 . 13_555 79.442(13) ?
    Hg2 Se2 Hg2 2_556 . 14_455 100.551(13) ?
    Hg2 Se2 Sb2 2_556 . 1_556 179.09(7) ?
    Hg2 Se2 Sb2 2_556 . 2_556 0.0(5) ?
    Hg2 Se2 Sb2 2_556 . 13_555 79.442(13) ?
    Hg2 Se2 Sb2 2_556 . 14_455 100.551(13) ?
    Hg2 Se2 Hg3 2_556 . 11_555 120.60(5) ?
    Hg2 Se2 Hg3 2_556 . 12_455 58.612(18) ?
    Hg2 Se2 I1 2_556 . . 0 ?
    Hg2 Se2 Hg2 13_555 . 14_455 179.09(7) ?
    Hg2 Se2 Sb2 13_555 . 1_556 100.551(13) ?
    Hg2 Se2 Sb2 13_555 . 2_556 79.442(13) ?
    Hg2 Se2 Sb2 13_555 . 13_555 0.0(5) ?
    Hg2 Se2 Sb2 13_555 . 14_455 179.09(7) ?
    Hg2 Se2 Hg3 13_555 . 11_555 120.60(5) ?
    Hg2 Se2 Hg3 13_555 . 12_455 58.612(18) ?
    Hg2 Se2 I1 13_555 . . 0 ?
    Hg2 Se2 Sb2 14_455 . 1_556 79.442(13) ?
    Hg2 Se2 Sb2 14_455 . 2_556 100.551(13) ?
    Hg2 Se2 Sb2 14_455 . 13_555 179.09(7) ?
    Hg2 Se2 Sb2 14_455 . 14_455 0.0(5) ?
    Hg2 Se2 Hg3 14_455 . 11_555 58.612(18) ?
    Hg2 Se2 Hg3 14_455 . 12_455 120.60(5) ?
    Hg2 Se2 I1 14_455 . . 0 ?
    Sb2 Se2 Sb2 1_556 . 2_556 179.09(7) ?
    Sb2 Se2 Sb2 1_556 . 13_555 100.551(13) ?
    Sb2 Se2 Sb2 1_556 . 14_455 79.442(13) ?
    Sb2 Se2 Hg3 1_556 . 11_555 58.612(18) ?
    Sb2 Se2 Hg3 1_556 . 12_455 120.60(5) ?
    Sb2 Se2 I1 1_556 . . 0 ?
    Sb2 Se2 Sb2 2_556 . 13_555 79.442(13) ?
    Sb2 Se2 Sb2 2_556 . 14_455 100.551(13) ?
    Sb2 Se2 Hg3 2_556 . 11_555 120.60(5) ?
    Sb2 Se2 Hg3 2_556 . 12_455 58.612(18) ?
    Sb2 Se2 I1 2_556 . . 0 ?
    Sb2 Se2 Sb2 13_555 . 14_455 179.09(7) ?
    Sb2 Se2 Hg3 13_555 . 11_555 120.60(5) ?
    Sb2 Se2 Hg3 13_555 . 12_455 58.612(18) ?
    Sb2 Se2 I1 13_555 . . 0 ?
    Sb2 Se2 Hg3 14_455 . 11_555 58.612(18) ?
    Sb2 Se2 Hg3 14_455 . 12_455 120.60(5) ?
    Sb2 Se2 I1 14_455 . . 0 ?
    Hg3 Se2 Hg3 11_555 . 12_455 84.06(5) ?
    Hg3 Se2 I1 11_555 . . 0 ?
    Hg3 Se2 I1 12_455 . . 0 ?
    Hg1 I2 Hg1 . . 2_555 84.74(6) ?
    Hg1 I2 Hg1 . . 11_555 90.14(2) ?
    Hg1 I2 Hg1 . . 12_455 174.87(6) ?
    Hg1 I2 Sb1 . . . 0.0(5) ?
    Hg1 I2 Sb1 . . 2_555 84.74(6) ?
    Hg1 I2 Sb1 . . 11_555 90.14(2) ?
    Hg1 I2 Sb1 . . 12_455 174.87(6) ?
    Hg1 I2 Hg3 . . 11_555 116.450(15) ?
    Hg1 I2 Hg3 . . 12_455 116.450(15) ?
    Hg1 I2 Se3 . . . 0 ?
    Hg1 I2 Hg1 2_555 . 11_555 174.87(6) ?
    Hg1 I2 Hg1 2_555 . 12_455 90.14(2) ?
    Hg1 I2 Sb1 2_555 . . 84.74(6) ?
    Hg1 I2 Sb1 2_555 . 2_555 0.0(5) ?
    Hg1 I2 Sb1 2_555 . 11_555 174.87(6) ?
    Hg1 I2 Sb1 2_555 . 12_455 90.14(2) ?
    Hg1 I2 Hg3 2_555 . 11_555 116.450(15) ?
    Hg1 I2 Hg3 2_555 . 12_455 116.450(15) ?
    Hg1 I2 Se3 2_555 . . 0 ?
    Hg1 I2 Hg1 11_555 . 12_455 94.99(6) ?
    Hg1 I2 Sb1 11_555 . . 90.14(2) ?
    Hg1 I2 Sb1 11_555 . 2_555 174.87(6) ?
    Hg1 I2 Sb1 11_555 . 11_555 0.0(5) ?
    Hg1 I2 Sb1 11_555 . 12_455 94.99(6) ?
    Hg1 I2 Hg3 11_555 . 11_555 65.96(3) ?
    Hg1 I2 Hg3 11_555 . 12_455 65.96(3) ?
    Hg1 I2 Se3 11_555 . . 0 ?
    Hg1 I2 Sb1 12_455 . . 174.87(6) ?
    Hg1 I2 Sb1 12_455 . 2_555 90.14(2) ?
    Hg1 I2 Sb1 12_455 . 11_555 94.99(6) ?
    Hg1 I2 Sb1 12_455 . 12_455 0.0(5) ?
    Hg1 I2 Hg3 12_455 . 11_555 65.96(3) ?
    Hg1 I2 Hg3 12_455 . 12_455 65.96(3) ?
    Hg1 I2 Se3 12_455 . . 0 ?
    Sb1 I2 Sb1 . . 2_555 84.74(6) ?
    Sb1 I2 Sb1 . . 11_555 90.14(2) ?
    Sb1 I2 Sb1 . . 12_455 174.87(6) ?
    Sb1 I2 Hg3 . . 11_555 116.450(15) ?
    Sb1 I2 Hg3 . . 12_455 116.450(15) ?
    Sb1 I2 Se3 . . . 0 ?
    Sb1 I2 Sb1 2_555 . 11_555 174.87(6) ?
    Sb1 I2 Sb1 2_555 . 12_455 90.14(2) ?
    Sb1 I2 Hg3 2_555 . 11_555 116.450(15) ?
    Sb1 I2 Hg3 2_555 . 12_455 116.450(15) ?
    Sb1 I2 Se3 2_555 . . 0 ?
    Sb1 I2 Sb1 11_555 . 12_455 94.99(6) ?
    Sb1 I2 Hg3 11_555 . 11_555 65.96(3) ?
    Sb1 I2 Hg3 11_555 . 12_455 65.96(3) ?
    Sb1 I2 Se3 11_555 . . 0 ?
    Sb1 I2 Hg3 12_455 . 11_555 65.96(3) ?
    Sb1 I2 Hg3 12_455 . 12_455 65.96(3) ?
    Sb1 I2 Se3 12_455 . . 0 ?
    Hg3 I2 Hg3 11_555 . 12_455 105.85(7) ?
    Hg3 I2 Se3 11_555 . . 0 ?
    Hg3 I2 Se3 12_455 . . 0 ?
    Hg1 Se3 Hg1 . . 2_555 84.74(6) ?
    Hg1 Se3 Hg1 . . 11_555 90.14(2) ?
    Hg1 Se3 Hg1 . . 12_455 174.87(6) ?
    Hg1 Se3 Sb1 . . . 0.0(5) ?
    Hg1 Se3 Sb1 . . 2_555 84.74(6) ?
    Hg1 Se3 Sb1 . . 11_555 90.14(2) ?
    Hg1 Se3 Sb1 . . 12_455 174.87(6) ?
    Hg1 Se3 Hg3 . . 11_555 116.450(15) ?
    Hg1 Se3 Hg3 . . 12_455 116.450(15) ?
    Hg1 Se3 I2 . . . 0 ?
    Hg1 Se3 Hg1 2_555 . 11_555 174.87(6) ?
    Hg1 Se3 Hg1 2_555 . 12_455 90.14(2) ?
    Hg1 Se3 Sb1 2_555 . . 84.74(6) ?
    Hg1 Se3 Sb1 2_555 . 2_555 0.0(5) ?
    Hg1 Se3 Sb1 2_555 . 11_555 174.87(6) ?
    Hg1 Se3 Sb1 2_555 . 12_455 90.14(2) ?
    Hg1 Se3 Hg3 2_555 . 11_555 116.450(15) ?
    Hg1 Se3 Hg3 2_555 . 12_455 116.450(15) ?
    Hg1 Se3 I2 2_555 . . 0 ?
    Hg1 Se3 Hg1 11_555 . 12_455 94.99(6) ?
    Hg1 Se3 Sb1 11_555 . . 90.14(2) ?
    Hg1 Se3 Sb1 11_555 . 2_555 174.87(6) ?
    Hg1 Se3 Sb1 11_555 . 11_555 0.0(5) ?
    Hg1 Se3 Sb1 11_555 . 12_455 94.99(6) ?
    Hg1 Se3 Hg3 11_555 . 11_555 65.96(3) ?
    Hg1 Se3 Hg3 11_555 . 12_455 65.96(3) ?
    Hg1 Se3 I2 11_555 . . 0 ?
    Hg1 Se3 Sb1 12_455 . . 174.87(6) ?
    Hg1 Se3 Sb1 12_455 . 2_555 90.14(2) ?
    Hg1 Se3 Sb1 12_455 . 11_555 94.99(6) ?
    Hg1 Se3 Sb1 12_455 . 12_455 0.0(5) ?
    Hg1 Se3 Hg3 12_455 . 11_555 65.96(3) ?
    Hg1 Se3 Hg3 12_455 . 12_455 65.96(3) ?
    Hg1 Se3 I2 12_455 . . 0 ?
    Sb1 Se3 Sb1 . . 2_555 84.74(6) ?
    Sb1 Se3 Sb1 . . 11_555 90.14(2) ?
    Sb1 Se3 Sb1 . . 12_455 174.87(6) ?
    Sb1 Se3 Hg3 . . 11_555 116.450(15) ?
    Sb1 Se3 Hg3 . . 12_455 116.450(15) ?
    Sb1 Se3 I2 . . . 0 ?
    Sb1 Se3 Sb1 2_555 . 11_555 174.87(6) ?
    Sb1 Se3 Sb1 2_555 . 12_455 90.14(2) ?
    Sb1 Se3 Hg3 2_555 . 11_555 116.450(15) ?
    Sb1 Se3 Hg3 2_555 . 12_455 116.450(15) ?
    Sb1 Se3 I2 2_555 . . 0 ?
    Sb1 Se3 Sb1 11_555 . 12_455 94.99(6) ?
    Sb1 Se3 Hg3 11_555 . 11_555 65.96(3) ?
    Sb1 Se3 Hg3 11_555 . 12_455 65.96(3) ?
    Sb1 Se3 I2 11_555 . . 0 ?
    Sb1 Se3 Hg3 12_455 . 11_555 65.96(3) ?
    Sb1 Se3 Hg3 12_455 . 12_455 65.96(3) ?
    Sb1 Se3 I2 12_455 . . 0 ?
    Hg3 Se3 Hg3 11_555 . 12_455 105.85(7) ?
    Hg3 Se3 I2 11_555 . . 0 ?
    Hg3 Se3 I2 12_455 . . 0 ?
    Hg2 I3 Hg2 10_555 . 5_555 103.00(3) ?
    Hg2 I3 Sb2 10_555 . 10_555 0.0(5) ?
    Hg2 I3 Sb2 10_555 . 5_555 103.00(3) ?
    Hg2 I3 Hg3 10_555 . 10_555 66.04(3) ?
    Hg2 I3 Hg3 10_555 . 11_555 115.41(5) ?
    Hg2 I3 Se1 10_555 . . 85.36(3) ?
    Hg2 I3 Se1 10_555 . 8_555 148.14(7) ?
    Hg2 I3 S1 10_555 . . 85.36(3) ?
    Hg2 I3 S1 10_555 . 8_555 148.14(7) ?
    Hg2 I3 S2 10_555 . . 0 ?
    Hg2 I3 Sb2 5_555 . 10_555 103.00(3) ?
    Hg2 I3 Sb2 5_555 . 5_555 0.0(5) ?
    Hg2 I3 Hg3 5_555 . 10_555 66.04(3) ?
    Hg2 I3 Hg3 5_555 . 11_555 115.41(5) ?
    Hg2 I3 Se1 5_555 . . 148.14(7) ?
    Hg2 I3 Se1 5_555 . 8_555 85.36(3) ?
    Hg2 I3 S1 5_555 . . 148.14(7) ?
    Hg2 I3 S1 5_555 . 8_555 85.36(3) ?
    Hg2 I3 S2 5_555 . . 0 ?
    Sb2 I3 Sb2 10_555 . 5_555 103.00(3) ?
    Sb2 I3 Hg3 10_555 . 10_555 66.04(3) ?
    Sb2 I3 Hg3 10_555 . 11_555 115.41(5) ?
    Sb2 I3 Se1 10_555 . . 85.36(3) ?
    Sb2 I3 Se1 10_555 . 8_555 148.14(7) ?
    Sb2 I3 S1 10_555 . . 85.36(3) ?
    Sb2 I3 S1 10_555 . 8_555 148.14(7) ?
    Sb2 I3 S2 10_555 . . 0 ?
    Sb2 I3 Hg3 5_555 . 10_555 66.04(3) ?
    Sb2 I3 Hg3 5_555 . 11_555 115.41(5) ?
    Sb2 I3 Se1 5_555 . . 148.14(7) ?
    Sb2 I3 Se1 5_555 . 8_555 85.36(3) ?
    Sb2 I3 S1 5_555 . . 148.14(7) ?
    Sb2 I3 S1 5_555 . 8_555 85.36(3) ?
    Sb2 I3 S2 5_555 . . 0 ?
    Hg3 I3 Hg3 10_555 . 11_555 84.28(6) ?
    Hg3 I3 Se1 10_555 . . 142.51(3) ?
    Hg3 I3 Se1 10_555 . 8_555 142.51(3) ?
    Hg3 I3 S1 10_555 . . 142.51(3) ?
    Hg3 I3 S1 10_555 . 8_555 142.51(3) ?
    Hg3 I3 S2 10_555 . . 0 ?
    Hg3 I3 Se1 11_555 . . 87.03(4) ?
    Hg3 I3 Se1 11_555 . 8_555 87.03(4) ?
    Hg3 I3 S1 11_555 . . 87.03(4) ?
    Hg3 I3 S1 11_555 . 8_555 87.03(4) ?
    Hg3 I3 S2 11_555 . . 0 ?
    Se1 I3 Se1 . . 8_555 72.92(4) ?
    Se1 I3 S1 . . . 0.0(5) ?
    Se1 I3 S1 . . 8_555 72.92(4) ?
    Se1 I3 S2 . . . 0 ?
    Se1 I3 S1 8_555 . . 72.92(4) ?
    Se1 I3 S1 8_555 . 8_555 0.0(5) ?
    Se1 I3 S2 8_555 . . 0 ?
    S1 I3 S1 . . 8_555 72.92(4) ?
    S1 I3 S2 . . . 0 ?
    S1 I3 S2 8_555 . . 0 ?
    Hg2 S2 Hg2 10_555 . 5_555 103.00(3) ?
    Hg2 S2 Sb2 10_555 . 10_555 0.0(5) ?
    Hg2 S2 Sb2 10_555 . 5_555 103.00(3) ?
    Hg2 S2 Hg3 10_555 . 10_555 66.04(3) ?
    Hg2 S2 Hg3 10_555 . 11_555 115.41(5) ?
    Hg2 S2 Se1 10_555 . . 85.36(3) ?
    Hg2 S2 Se1 10_555 . 8_555 148.14(7) ?
    Hg2 S2 S1 10_555 . . 85.36(3) ?
    Hg2 S2 S1 10_555 . 8_555 148.14(7) ?
    Hg2 S2 I3 10_555 . . 0 ?
    Hg2 S2 Sb2 5_555 . 10_555 103.00(3) ?
    Hg2 S2 Sb2 5_555 . 5_555 0.0(5) ?
    Hg2 S2 Hg3 5_555 . 10_555 66.04(3) ?
    Hg2 S2 Hg3 5_555 . 11_555 115.41(5) ?
    Hg2 S2 Se1 5_555 . . 148.14(7) ?
    Hg2 S2 Se1 5_555 . 8_555 85.36(3) ?
    Hg2 S2 S1 5_555 . . 148.14(7) ?
    Hg2 S2 S1 5_555 . 8_555 85.36(3) ?
    Hg2 S2 I3 5_555 . . 0 ?
    Sb2 S2 Sb2 10_555 . 5_555 103.00(3) ?
    Sb2 S2 Hg3 10_555 . 10_555 66.04(3) ?
    Sb2 S2 Hg3 10_555 . 11_555 115.41(5) ?
    Sb2 S2 Se1 10_555 . . 85.36(3) ?
    Sb2 S2 Se1 10_555 . 8_555 148.14(7) ?
    Sb2 S2 S1 10_555 . . 85.36(3) ?
    Sb2 S2 S1 10_555 . 8_555 148.14(7) ?
    Sb2 S2 I3 10_555 . . 0 ?
    Sb2 S2 Hg3 5_555 . 10_555 66.04(3) ?
    Sb2 S2 Hg3 5_555 . 11_555 115.41(5) ?
    Sb2 S2 Se1 5_555 . . 148.14(7) ?
    Sb2 S2 Se1 5_555 . 8_555 85.36(3) ?
    Sb2 S2 S1 5_555 . . 148.14(7) ?
    Sb2 S2 S1 5_555 . 8_555 85.36(3) ?
    Sb2 S2 I3 5_555 . . 0 ?
    Hg3 S2 Hg3 10_555 . 11_555 84.28(6) ?
    Hg3 S2 Se1 10_555 . . 142.51(3) ?
    Hg3 S2 Se1 10_555 . 8_555 142.51(3) ?
    Hg3 S2 S1 10_555 . . 142.51(3) ?
    Hg3 S2 S1 10_555 . 8_555 142.51(3) ?
    Hg3 S2 I3 10_555 . . 0 ?
    Hg3 S2 Se1 11_555 . . 87.03(4) ?
    Hg3 S2 Se1 11_555 . 8_555 87.03(4) ?
    Hg3 S2 S1 11_555 . . 87.03(4) ?
    Hg3 S2 S1 11_555 . 8_555 87.03(4) ?
    Hg3 S2 I3 11_555 . . 0 ?
    Se1 S2 Se1 . . 8_555 72.92(4) ?
    Se1 S2 S1 . . . 0.0(5) ?
    Se1 S2 S1 . . 8_555 72.92(4) ?
    Se1 S2 I3 . . . 0 ?
    Se1 S2 S1 8_555 . . 72.92(4) ?
    Se1 S2 S1 8_555 . 8_555 0.0(5) ?
    Se1 S2 I3 8_555 . . 0 ?
    S1 S2 S1 . . 8_555 72.92(4) ?
    S1 S2 I3 . . . 0 ?
    S1 S2 I3 8_555 . . 0 ?
