# Supplementary material for: Structure cristalline du composé Hg3-xSbx(S+Se)2+xI2-x (x ≃ 0.1)
Source: Acta Crystallogr E Crystallogr Commun. 2016 Feb 6;72(Pt 3):304–6. doi: 10.1107/S2056989016002127 (PMC4778806; doi:10.1107/S2056989016002127)
Supplement: Supplementary file 2 [file e-72-00304-Isup2.hkl]

#
# h,k,l, Fc-squared, Fo-squared, sigma(Fo-squared) and status flag
#
data_I
_shelx_title                             '   '
_shelx_refln_list_code                   4
_shelx_F_calc_maximum                    2348.36
_exptl_crystal_F_000                     3266
_reflns_d_resolution_high                0.6200

loop_
 _symmetry_equiv_pos_as_xyz
 'x, y, z'
 '-x, -y+1/2, z'
 '-x, y+1/2, -z'
 'x, -y, -z'
 '-x, -y, -z'
 'x, y+1/2, -z'
 'x, -y+1/2, z'
 '-x, y, z'
 'x+1/2, y+1/2, z+1/2'
 '-x+1/2, -y, z+1/2'
 '-x+1/2, y, -z+1/2'
 'x+1/2, -y+1/2, -z+1/2'
 '-x+1/2, -y+1/2, -z+1/2'
 'x+1/2, y, -z+1/2'
 'x+1/2, -y, z+1/2'
 '-x+1/2, y+1/2, z+1/2'

_cell_length_a                           9.7258(9)
_cell_length_b                           19.3588(9)
_cell_length_c                           9.6125(2)
_cell_angle_alpha                        90
_cell_angle_beta                         90
_cell_angle_gamma                        90

_shelx_F_squared_multiplier              1.000

loop_
 _refln_index_h
 _refln_index_k
 _refln_index_l
 _refln_F_squared_calc
 _refln_F_squared_meas
 _refln_F_squared_sigma
 _refln_observed_status
 _jana_refln_twin_domain
  -2   0   0   66048.   71932.    4460. o   -2
   2   0   0   66048.   71932.    4460. o    1
  -4   0   0 5116840. 3667130.  294243. o   -2
   4   0   0 5116840. 3667130.  294243. o    1
  -6   0   0    2035.    7762.     981. o   -2
   6   0   0    2035.    7762.     981. o    1
  -8   0   0 1240350. 1095600.   62145. o   -2
   8   0   0 1240350. 1095600.   62145. o    1
 -10   0   0   32699.   32830.    3008. o   -2
  10   0   0   32699.   32830.    3008. o    1
 -12   0   0  196308.  203404.   16631. o   -2
  12   0   0  196308.  203404.   16631. o    1
 -14   0   0   22808.   22278.    2409. o   -2
  14   0   0   22808.   22278.    2409. o    1
   0   2   0   74662.     -25.     115. <    1
   2   2   0  128911.  130354.    5262. o    1
   4   2   0   19904.   22507.    1134. o    1
   6   2   0   15784.   16097.     867. o    1
   8   2   0     151.     293.     255. <    1
  10   2   0     141.     663.     306. <    1
  12   2   0    2403.    2613.     574. o    1
  14   2   0    1002.     599.     523. <    1
   0   0  -2   35611.   64902.    3364. o   -2
   0   4   0   35611.   64902.    3364. o    1
  -2   0  -2  299172.  373424.   21470. o   -2
   2   4   0  299172.  373424.   21470. o    1
  -4   0  -2   37240.   34780.    2154. o   -2
   4   4   0   37240.   34780.    2154. o    1
  -6   0  -2  144477.  130191.    7532. o   -2
   6   4   0  144477.  130191.    7532. o    1
  -8   0  -2   31987.   28880.    1874. o   -2
   8   4   0   31987.   28880.    1874. o    1
   0   6   0 1160560. 1193080.   67584. o    1
   2   6   0  472838.  490594.   39525. o    1
   4   6   0  583734.  542189.   30831. o    1
   6   6   0   96668.   96852.    5633. o    1
   8   6   0  100963.   97007.    5697. o    1
  10   6   0    2290.    2804.     535. o    1
  12   6   0    7465.    7214.     841. o    1
  14   6   0     670.     879.     574. <    1
   0   0  -4 4178160. 4272330.  197584. o   -2
   0   8   0 4178160. 4272330.  197584. o    1
  -2   0  -4   50406.   94984.    8040. o   -2
   2   8   0   50406.   94984.    8040. o    1
  -4   0  -4 2446050. 2957620.  236997. o   -2
   4   8   0 2446050. 2957620.  236997. o    1
   0  10   0   65100.   66179.    5684. o    1
   2  10   0   23016.   25438.    1542. o    1
   4  10   0   63624.   61783.    5429. o    1
   6  10   0    1963.    2638.     854. o    1
   8  10   0   45444.   46760.    4295. o    1
  10  10   0     391.     357.     828. <    1
  12  10   0   17138.   15408.    1963. o    1
  14  10   0     418.    -217.     943. <    1
   0  14   0  631501.  668870.   53943. o    1
   2  14   0  137934.  137845.    6792. o    1
   4  14   0  372084.  374348.   17621. o    1
   6  14   0   26502.   25617.    2753. o    1
   8  14   0   85024.   84342.    7443. o    1
  10  14   0       8.     255.    1185. <    1
  12  14   0    9430.    6092.    1568. o    1
   0  18   0    2014.    2307.     956. <    1
   2  18   0   88239.   92803.    4652. o    1
   4  18   0    6051.    6028.     892. o    1
   6  18   0   26417.   26942.    2243. o    1
   8  18   0   12532.   10820.    1988. o    1
  10  18   0    2219.    -382.    1644. <    1
  12  18   0    8036.    6717.    1924. o    1
   0  22   0  107266.   97760.    8526. o    1
   2  22   0    6785.    6474.    1045. o    1
   4  22   0   65446.   59823.    3900. o    1
   6  22   0     131.    -650.    1032. <    1
   8  22   0   15668.   14682.    1721. o    1
  10  22   0    1577.    1759.    1351. <    1
   0  26   0    3731.    6079.    1593. o    1
   2  26   0   57630.   55337.    3798. o    1
   4  26   0     628.     765.    1249. <    1
   6  26   0   19661.   21207.    2753. o    1
   8  26   0     959.    -548.    1071. <    1
   0  30   0   23689.   25298.    3288. o    1
   2  30   0    4219.    3288.    1134. <    1
   4  30   0   14275.   14873.    2434. o    1
   1   0   1  150799.  147960.    4878. o    1
   3   0   1  446081.  443383.   17800. o    1
   5   0   1    2192.    1950.     255. o    1
   7   0   1  298494.  283802.   13226. o    1
   9   0   1     820.    1083.     306. o    1
  11   0   1   87882.   95799.    4626. o    1
  13   0   1      16.      13.     459. <    1
  15   0   1   13707.   17180.    1440. o    1
   2   1   1  144960.  150566.    3847. o    1
   4   1   1   17962.   18505.     675. o    1
   6   1   1   47180.   46504.    1606. o    1
   8   1   1    2722.    2944.     255. o    1
  10   1   1    8092.    8526.     459. o    1
  12   1   1     121.    -459.     306. <    1
  14   1   1     805.     510.     370. <    1
  -1  -2  -1   15515.   31593.    1300. o   -2
   1   2   1   15515.   31593.    1300. o    1
  -3  -2  -1   29241.   30038.    1071. o   -2
   3   2   1   29241.   30038.    1071. o    1
  -5  -2  -1   80424.   75456.    2791. o   -2
   5   2   1   80424.   75456.    2791. o    1
  -7  -2  -1   43731.   40923.    1325. o   -2
   7   2   1   43731.   40923.    1325. o    1
  -9  -2  -1   38518.   36998.    1223. o   -2
   9   2   1   38518.   36998.    1223. o    1
 -11  -2  -1   10816.   10489.     688. o   -2
  11   2   1   10816.   10489.     688. o    1
 -13  -2  -1    5653.    4818.     510. o   -2
  13   2   1    5653.    4818.     510. o    1
   2   3   1  305129.  316640.    9615. o    1
   4   3   1   57506.   54709.    1848. o    1
   6   3   1  106646.  103617.    3453. o    1
   8   3   1    8981.    9138.     421. o    1
  10   3   1   20962.   21806.    1096. o    1
  12   3   1     319.     408.     357. <    1
  14   3   1    2774.    2625.     459. o    1
   1   4   1  302993.  328053.   13256. o    1
   3   4   1   90097.   87862.    3237. o    1
   5   4   1  273425.  276549.   11161. o    1
   7   4   1   16954.   15281.     790. o    1
   9   4   1   96012.   98576.    4091. o    1
  11   4   1    7399.    7443.     574. o    1
  13   4   1   16281.   18110.    1020. o    1
  15   4   1    3623.    4448.     535. o    1
   0   5   1    9455.   10463.     854. o    1
   2   5   1     348.    1517.     242. o    1
   4   5   1    5910.    5965.     421. o    1
   6   5   1     402.    1020.     242. o    1
   8   5   1    2112.    2269.     306. o    1
  10   5   1     319.     115.     293. <    1
  12   5   1     575.     561.     370. <    1
  14   5   1     152.      38.     382. <    1
  -1  -2  -3   15542.   23220.     981. o   -2
   1   6   1   15542.   23220.     981. o    1
  -3  -2  -3  112375.  114550.    6704. o   -2
   3   6   1  112375.  114550.    6704. o    1
  -5  -2  -3   27624.   20836.    1147. o   -2
   5   6   1   27624.   20836.    1147. o    1
  -7  -2  -3  100034.   91520.    3798. o   -2
   7   6   1  100034.   91520.    3798. o    1
   0   7   1   83132.   95343.    5581. o    1
   2   7   1  222635.  224254.   10511. o    1
   4   7   1   43801.   44159.    2766. o    1
   6   7   1   80396.   74132.    2778. o    1
   8   7   1    7954.    7112.     535. o    1
  10   7   1   14536.   14363.     841. o    1
  12   7   1     506.     178.     370. <    1
  14   7   1    1494.    2052.     446. o    1
   1   8   1   63631.   68051.    2765. o    1
   3   8   1  246048.  240495.   11314. o    1
   5   8   1      57.     484.     433. <    1
   7   8   1  194690.  183066.    7480. o    1
   9   8   1    2554.    3072.     421. o    1
  11   8   1   60593.   68412.    2969. o    1
  13   8   1     173.     523.     408. <    1
   0   9   1   88498.   95651.    5633. o    1
   2   9   1   36834.   38845.    1619. o    1
   4   9   1   52570.   53016.    3326. o    1
   6   9   1   13206.   11623.    1058. o    1
   8   9   1   13397.   10935.    1032. o    1
  10   9   1    2199.    2014.     421. o    1
  12   9   1    1732.    2434.     548. o    1
  14   9   1     198.     446.     675. <    1
  -1  -2  -5   53247.   55644.    2154. o   -2
   1  10   1   53247.   55644.    2154. o    1
   0  11   1    1942.    3352.     714. o    1
   2  11   1   64066.   66995.    2702. o    1
   4  11   1     642.     739.     395. <    1
   6  11   1   28610.   26483.    1924. o    1
   8  11   1      14.     408.     650. <    1
  10  11   1    7324.    5353.     867. o    1
  12  11   1     220.    -586.     701. <    1
  14  11   1    1301.     344.     739. <    1
   1  12   1   85488.   86964.    2867. o    1
   3  12   1   15850.   16810.     969. o    1
   5  12   1  108426.  108463.    5250. o    1
   7  12   1    1336.     714.     586. <    1
   9  12   1   44536.   46709.    3148. o    1
  11  12   1    1108.    1580.     816. <    1
  13  12   1    7467.    8068.    1173. o    1
   0  13   1   80655.   81880.    4932. o    1
   2  13   1   82728.   81421.    2982. o    1
   4  13   1   49674.   49002.    2026. o    1
   6  13   1   31618.   31339.    2243. o    1
   8  13   1   13078.   11738.    1262. o    1
  10  13   1    5264.    4652.     956. o    1
  12  13   1    1754.     777.     867. <    1
   0  15   1    8562.    8463.    1007. o    1
   2  15   1     584.     395.     459. <    1
   4  15   1    5976.    5442.     612. o    1
   6  15   1     351.    1083.     472. <    1
   8  15   1    2199.    2523.    1274. <    1
  10  15   1     136.    -867.     918. <    1
  12  15   1     467.     663.     956. <    1
   1  16   1    4519.    5225.     612. o    1
   3  16   1   56950.   52252.    2077. o    1
   5  16   1    6261.    6564.     637. o    1
   7  16   1   62252.   61530.    3925. o    1
   9  16   1    7026.    6194.    1198. o    1
  11  16   1   21472.   18021.    1772. o    1
  13  16   1    1142.   -1325.    2447. <    1
   0  17   1   36828.   38846.    2664. o    1
   2  17   1   29726.   28586.    1402. o    1
   4  17   1   23381.   21985.    1109. o    1
   6  17   1   12802.   11814.     969. o    1
   8  17   1    6282.    4639.    1032. o    1
  10  17   1    2682.    1364.    1134. <    1
  12  17   1     733.     -64.    1007. <    1
   0  19   1   38124.   38527.    2715. o    1
   2  19   1    3684.    4422.     612. o    1
   4  19   1   26241.   26076.    1440. o    1
   6  19   1     945.     319.     625. <    1
   8  19   1    9199.    7303.     905. o    1
  10  19   1      12.    -752.     879. <    1
  12  19   1    1927.    3900.    1619. <    1
   1  20   1    9630.   10412.     854. o    1
   3  20   1      11.     382.     510. <    1
   5  20   1   22122.   21768.    1287. o    1
   7  20   1    1418.    1109.     701. <    1
   9  20   1   10866.    8896.    1071. o    1
  11  20   1     182.     -64.     777. <    1
   0  21   1    1521.    1389.     726. <    1
   2  21   1    9179.    9750.     841. o    1
   4  21   1     899.     -76.     612. <    1
   6  21   1    4150.    2103.     803. <    1
   8  21   1     181.    -625.     828. <    1
  10  21   1     904.    -280.     828. <    1
   0  23   1   17052.   16492.    1631. o    1
   2  23   1    8756.    9712.     892. o    1
   4  23   1   11474.   11381.    1032. o    1
   6  23   1    3814.    3594.     867. o    1
   8  23   1    3586.    2345.    1032. <    1
  10  23   1     769.    1287.    1122. <    1
   1  24   1     427.    1478.     586. <    1
   3  24   1    7416.    7558.     816. o    1
   5  24   1    9642.    8004.    1109. o    1
   7  24   1   12810.   14223.    1236. o    1
   9  24   1    7381.    4639.    1071. o    1
   0  25   1     406.     229.     803. <    1
   2  25   1     142.     561.     574. <    1
   4  25   1     288.     574.     663. <    1
   6  25   1      35.   -1478.     790. <    1
   8  25   1     112.   -2026.     918. <    1
   0  27   1    9433.   11164.    1453. o    1
   2  27   1    1319.    1338.     650. <    1
   4  27   1    6676.    6398.     956. o    1
   6  27   1     404.     574.     879. <    1
   1  28   1     315.    -484.     612. <    1
   3  28   1    1530.    1351.     777. <    1
   5  28   1    3146.    3275.    1032. o    1
   0  29   1    3706.    4435.    1160. o    1
   2  29   1     158.     268.     663. <    1
   4  29   1    2624.    2766.     867. o    1
   0  31   1     228.     739.    1020. <    1
   0  -4   0   42159.   76309.    7226. o   -2
   0   0   2   42159.   76309.    7226. o    1
  -2  -4   0  399512.  423440.   15337. o   -2
   2   0   2  399512.  423440.   15337. o    1
  -4  -4   0   18270.   14184.     828. o   -2
   4   0   2   18270.   14184.     828. o    1
  -6  -4   0  111555.  101283.    4804. o   -2
   6   0   2  111555.  101283.    4804. o    1
  -8  -4   0    8131.    4066.     421. o   -2
   8   0   2    8131.    4066.     421. o    1
 -10  -4   0   20649.   17460.    1058. o   -2
  10   0   2   20649.   17460.    1058. o    1
 -12  -4   0    5151.    3734.     497. o   -2
  12   0   2    5151.    3734.     497. o    1
 -14  -4   0    3321.    2740.     637. o   -2
  14   0   2    3321.    2740.     637. o    1
   1   1   2   37390.   41952.    1313. o    1
   3   1   2   26222.   26419.     777. o    1
   5   1   2   21109.   20430.     765. o    1
   7   1   2    9903.   10221.     472. o    1
   9   1   2    7042.    6831.     408. o    1
  11   1   2    2897.    3097.     319. o    1
  13   1   2    1606.    1134.     382. <    1
  15   1   2     652.     242.     395. <    1
   0   2   2  352779.  359956.   28963. o    1
   2   2   2  389169.  425338.   12924. o    1
   4   2   2  142322.  142548.    4383. o    1
   6   2   2   84882.   84581.    2855. o    1
   8   2   2    8746.    8883.     497. o    1
  10   2   2    4275.    4384.     344. o    1
  12   2   2     423.    -153.     331. <    1
  14   2   2       1.    -777.     357. <    1
   1   3   2   46133.   50808.    1644. o    1
   3   3   2   37642.   39239.    1364. o    1
   5   3   2   23754.   21640.     828. o    1
   7   3   2   15631.   14695.     624. o    1
   9   3   2    7761.    6959.     459. o    1
  11   3   2    4492.    4626.     472. o    1
  13   3   2    1866.    1096.     382. <    1
  15   3   2     925.     714.     395. <    1
   0  -4  -2  382849.  550608.   31953. o   -2
   0   4   2  382849.  550608.   31953. o    1
  -2  -4  -2 2239000. 2284430.  105820. o   -2
   2   4   2 2239000. 2284430.  105820. o    1
  -4  -4  -2  329342.  314594.   12676. o   -2
   4   4   2  329342.  314594.   12676. o    1
  -6  -4  -2  739871.  659463.   26494. o   -2
   6   4   2  739871.  659463.   26494. o    1
  -8  -4  -2  237055.  224979.    8168. o   -2
   8   4   2  237055.  224979.    8168. o    1
 -10  -4  -2  129771.  122140.    4511. o   -2
  10   4   2  129771.  122140.    4511. o    1
   1   5   2   14235.   15255.     714. o    1
   3   5   2   13949.   13344.     701. o    1
   5   5   2    6391.    6538.     421. o    1
   7   5   2    6581.    6666.     433. o    1
   9   5   2    1950.    1695.     280. o    1
  11   5   2    1940.    1529.     370. o    1
  13   5   2     481.     357.     370. <    1
  15   5   2     382.     357.     472. <    1
   0   6   2   67434.   72522.    4307. o    1
   2   6   2     208.     918.     204. o    1
   4   6   2   24557.   24164.    1325. o    1
   6   6   2    6574.    6143.     382. o    1
   8   6   2     432.     446.     229. <    1
  10   6   2    8923.    8616.     612. o    1
  12   6   2     589.     943.     395. <    1
  14   6   2    3149.    3556.     510. o    1
   1   7   2   50764.   50517.    1746. o    1
   3   7   2   37447.   33734.    1784. o    1
   5   7   2   31271.   31199.    1670. o    1
   7   7   2   15330.   15268.     752. o    1
   9   7   2   11091.   11292.     637. o    1
  11   7   2    4606.    4270.     497. o    1
  13   7   2    2618.    3021.     484. o    1
  15   7   2    1039.    4129.     994. o    1
   0  -4  -4  182882.  147877.    9163. o   -2
   0   8   2  182882.  147877.    9163. o    1
  -2  -4  -4  734806.  822533.   33133. o   -2
   2   8   2  734806.  822533.   33133. o    1
  -4  -4  -4   81109.   70428.    3454. o   -2
   4   8   2   81109.   70428.    3454. o    1
   1   9   2    2878.    2804.     484. o    1
   3   9   2    2532.    2485.     446. o    1
   5   9   2    1598.    2243.     421. o    1
   7   9   2    1247.     599.     382. <    1
   9   9   2     525.    1491.     599. <    1
  11   9   2     422.    1083.     510. <    1
  13   9   2     119.     178.     650. <    1
   0  10   2  246362.  261612.   15073. o    1
   2  10   2  570608.  579564.   20964. o    1
   4  10   2  107348.  102140.    4945. o    1
   6  10   2  174451.  162947.    7722. o    1
   8  10   2    5456.    6525.     675. o    1
  10  10   2   19577.   17333.    1466. o    1
  12  10   2    1167.    1300.     752. <    1
  14  10   2     961.   -1122.     650. <    1
   1  11   2   28703.   28662.    1274. o    1
   3  11   2   26095.   24393.    1300. o    1
   5  11   2   16326.   14835.    1032. o    1
   7  11   2   12858.   13165.     981. o    1
   9  11   2    5861.    4690.     867. o    1
  11  11   2    4029.    3467.     867. o    1
  13  11   2    1499.    1160.     790. <    1
   1  13   2      72.      51.     421. <    1
   3  13   2     426.     102.     408. <    1
   5  13   2      10.     -89.     408. <    1
   7  13   2     406.     370.     472. <    1
   9  13   2      24.    -867.     714. <    1
  11  13   2     138.    -892.     803. <    1
  13  13   2       5.     930.     892. <    1
   0  14   2  129840.  135093.    6627. o    1
   2  14   2     119.    1670.     459. o    1
   4  14   2   70232.   68373.    2753. o    1
   6  14   2    2954.    1912.     484. o    1
   8  14   2   11514.   10451.    1185. o    1
  10  14   2    6273.    3084.     981. o    1
  12  14   2     545.    -803.     867. <    1
   1  15   2   20708.   23081.    1223. o    1
   3  15   2   17524.   18709.    1134. o    1
   5  15   2   13454.   14542.     918. o    1
   7  15   2    8751.    8246.     854. o    1
   9  15   2    5213.    3161.    1020. o    1
  11  15   2    2914.    1122.     994. <    1
  13  15   2    1323.    1440.    1020. <    1
   1  17   2     630.     701.     497. <    1
   3  17   2     495.     765.     472. <    1
   5  17   2     453.     446.     484. <    1
   7  17   2     217.     -76.     739. <    1
   9  17   2     204.   -1262.    1032. <    1
  11  17   2      58.     -25.    1071. <    1
   0  18   2    4822.    5225.     892. o    1
   2  18   2   92611.   95313.    3721. o    1
   4  18   2     250.    1045.     561. <    1
   6  18   2   28272.   25719.    1364. o    1
   8  18   2    3628.    3951.     752. o    1
  10  18   2    2576.    1389.     918. <    1
  12  18   2    4976.    5021.    1287. o    1
   1  19   2    6529.    7953.     739. o    1
   3  19   2    7058.    6627.     701. o    1
   5  19   2    3556.    2970.     650. o    1
   7  19   2    4237.    3556.     892. o    1
   9  19   2    1329.      76.     675. <    1
  11  19   2    1476.    1670.     969. <    1
   1  21   2     747.     331.     510. <    1
   3  21   2     399.     204.     612. <    1
   5  21   2     731.     331.     612. <    1
   7  21   2     144.    -994.     663. <    1
   9  21   2     362.    -790.     726. <    1
  11  21   2      48.   -1045.     943. <    1
   0  22   2  183360.  178946.   10590. o    1
   2  22   2   34227.   32614.    1784. o    1
   4  22   2  112788.  109804.    4792. o    1
   6  22   2    6848.    7813.    1007. o    1
   8  22   2   27062.   31530.    1912. o    1
  10  22   2       4.     -64.     879. <    1
   1  23   2    3916.    4142.     688. o    1
   3  23   2    3591.    3900.     803. o    1
   5  23   2    2574.    2625.     739. o    1
   7  23   2    2034.    2154.     828. <    1
   9  23   2    1050.    -153.     816. <    1
   1  25   2    1180.    1224.     625. <    1
   3  25   2    1180.     446.     714. <    1
   5  25   2     732.     191.     675. <    1
   7  25   2     682.    -879.     765. <    1
   9  25   2     313.     752.    1020. <    1
   0  26   2    2019.    2511.     969. <    1
   2  26   2    4324.    3964.     739. o    1
   4  26   2    3582.    3199.     841. o    1
   6  26   2     549.     229.     854. <    1
   8  26   2    5467.    4881.    1083. o    1
   1  27   2     513.     382.     612. <    1
   3  27   2     685.     599.     752. <    1
   5  27   2     231.    -714.     688. <    1
   7  27   2     484.    1122.     828. <    1
   1  29   2     416.     739.     675. <    1
   3  29   2     312.      13.     777. <    1
   5  29   2     339.      89.     752. <    1
   0  30   2   63245.   61263.    4295. o    1
   2  30   2   18820.   20647.    1606. o    1
   1   0   3   88918.  103380.    4243. o    1
   3   0   3  288665.  302820.   12217. o    1
   5   0   3     492.     905.     217. o    1
   7   0   3  208839.  211720.    9927. o    1
   9   0   3    1286.    2179.     382. o    1
  11   0   3   62598.   72631.    3581. o    1
  13   0   3      45.    -255.     484. <    1
  15   0   3    9679.   15319.    1631. o    1
   0   1   3  292552.  331863.   26683. o    1
   2   1   3    3174.    3964.     217. o    1
   4   1   3  177834.  180591.    5186. o    1
   6   1   3     138.     331.     166. <    1
   8   1   3   55667.   55566.    1937. o    1
  10   1   3     338.     255.     229. <    1
  12   1   3   11599.   13675.     739. o    1
  14   1   3     489.     752.     408. <    1
  -1  -6  -1   27166.   29937.     956. o   -2
   1   2   3   27166.   29937.     956. o    1
  -3  -6  -1   33496.   38139.    1886. o   -2
   3   2   3   33496.   38139.    1886. o    1
  -5  -6  -1   79538.   76354.    2396. o   -2
   5   2   3   79538.   76354.    2396. o    1
  -7  -6  -1   43634.   34166.    1223. o   -2
   7   2   3   43634.   34166.    1223. o    1
  -9  -6  -1   38172.   39203.    1427. o   -2
   9   2   3   38172.   39203.    1427. o    1
 -11  -6  -1   11712.    9125.     561. o   -2
  11   2   3   11712.    9125.     561. o    1
 -13  -6  -1    5832.    5531.     548. o   -2
  13   2   3    5832.    5531.     548. o    1
   0   3   3  638117.  600370.   34099. o    1
   2   3   3   41094.   46732.    2001. o    1
   4   3   3  374783.  373132.   12268. o    1
   6   3   3    8425.    9686.     472. o    1
   8   3   3  102822.  101506.    3759. o    1
  10   3   3     114.     178.     255. <    1
  12   3   3   17087.   21309.    1020. o    1
  14   3   3     182.     115.     382. <    1
   1   4   3   60331.   65451.    2179. o    1
   3   4   3    1732.    2116.     268. o    1
   5   4   3   95488.   95169.    3530. o    1
   7   4   3    1012.    1988.     255. o    1
   9   4   3   37644.   37979.    1517. o    1
  11   4   3       1.     127.     293. <    1
  13   4   3    5431.    4932.     535. o    1
  15   4   3     431.    -574.     523. <    1
   0   5   3   44520.   49000.    3008. o    1
   2   5   3   14636.   15625.     777. o    1
   4   5   3   28045.   27273.    1122. o    1
   6   5   3    7520.    8080.     446. o    1
   8   5   3    9156.    8807.     523. o    1
  10   5   3    2494.    2638.     357. o    1
  12   5   3    1933.    2192.     421. o    1
  14   5   3     544.     242.     408. <    1
  -1  -6  -3     425.     994.     395. <   -2
   1   6   3     425.     994.     395. <    1
  -3  -6  -3   44785.   57133.    2396. o   -2
   3   6   3   44785.   57133.    2396. o    1
  -5  -6  -3   31550.   29466.    1338. o   -2
   5   6   3   31550.   29466.    1338. o    1
  -7  -6  -3   53469.   55133.    1924. o   -2
   7   6   3   53469.   55133.    1924. o    1
   0   7   3  468291.  487733.   27854. o    1
   2   7   3    9417.   10884.     675. o    1
   4   7   3  298722.  288732.   13531. o    1
   6   7   3    1005.    1045.     268. o    1
   8   7   3   96051.   94077.    3505. o    1
  10   7   3     280.     459.     293. <    1
  12   7   3   19632.   20787.    1134. o    1
  14   7   3     686.    1427.     446. o    1
   1   8   3   42215.   41215.    1937. o    1
   3   8   3  181589.  176430.    7250. o    1
   5   8   3     377.     688.     357. <    1
   7   8   3  151344.  146576.    6983. o    1
   9   8   3    3219.    3288.     382. o    1
  11   8   3   47663.   53706.    2409. o    1
  13   8   3     320.     -25.     472. <    1
   0   9   3   23733.   22876.    1606. o    1
   2   9   3   67234.   65172.    2370. o    1
   4   9   3   12153.   12426.     892. o    1
   6   9   3   26553.   26726.    1529. o    1
   8   9   3    1571.    2103.     484. o    1
  10   9   3    5447.    5225.     854. o    1
  12   9   3       3.    -306.     650. <    1
  14   9   3     745.     637.     714. <    1
  -1  -6  -5   45292.   40159.    1874. o   -2
   1  10   3   45292.   40159.    1874. o    1
   0  11   3  197937.  186114.    9098. o    1
   2  11   3     229.    1504.     395. o    1
   4  11   3  130778.  118960.    4995. o    1
   6  11   3    1017.     714.     459. <    1
   8  11   3   43276.   37890.    1797. o    1
  10  11   3    1393.    1083.     752. <    1
  12  11   3    8671.    8552.    1096. o    1
  14  11   3     688.    1020.    1147. <    1
   1  12   3   14162.   16415.    1083. o    1
   3  12   3     294.    1160.     446. <    1
   5  12   3   33839.   33276.    1912. o    1
   7  12   3    2984.    3110.     561. o    1
   9  12   3   15128.   13267.    1351. o    1
  11  12   3     299.      51.     777. <    1
  13  12   3    1955.    1338.     879. <    1
   0  13   3   41975.   45192.    2689. o    1
   2  13   3   56347.   54928.    2613. o    1
   4  13   3   26241.   25579.    1402. o    1
   6  13   3   22802.   21972.    1415. o    1
   8  13   3    7091.    6678.     739. o    1
  10  13   3    4213.    3224.     930. o    1
  12  13   3     960.     268.     854. <    1
   0  15   3   34354.   39840.    2421. o    1
   2  15   3   35542.   38272.    1746. o    1
   4  15   3   26978.   26789.    1389. o    1
   6  15   3   19346.   18276.    1160. o    1
   8  15   3   13526.   13560.    1109. o    1
  10  15   3    6682.    6500.    1224. o    1
  12  15   3    4504.    4550.    1147. o    1
   1  16   3    5248.    6551.     675. o    1
   3  16   3   56493.   54980.    2651. o    1
   5  16   3    5115.    5072.     624. o    1
   7  16   3   60982.   59759.    2740. o    1
   9  16   3    6341.    5340.     905. o    1
  11  16   3   21107.   20111.    1937. o    1
   0  17   3   45177.   49156.    2817. o    1
   2  17   3   15024.   14937.     981. o    1
   4  17   3   28936.   26866.    1453. o    1
   6  17   3    5423.    5519.     777. o    1
   8  17   3    8053.    7762.     981. o    1
  10  17   3     718.     625.     879. <    1
  12  17   3    1059.    1593.    1160. <    1
   0  19   3    1151.     981.     752. <    1
   2  19   3   31398.   33518.    1631. o    1
   4  19   3    1166.     433.     625. <    1
   6  19   3   16160.   17040.    1109. o    1
   8  19   3     960.    -472.     663. <    1
  10  19   3    4665.    3556.    1058. o    1
  12  19   3     479.    -344.    1415. <    1
   1  20   3     579.     510.     523. <    1
   3  20   3    3572.    3186.     739. o    1
   5  20   3    6299.    6882.     867. o    1
   7  20   3    5437.    3900.     714. o    1
   9  20   3    3407.    2676.     803. o    1
  11  20   3    1181.    -319.     841. <    1
   0  21   3    4995.    5238.     994. o    1
   2  21   3     122.    1160.     561. <    1
   4  21   3    3693.    2523.     726. o    1
   6  21   3      13.    -510.     586. <    1
   8  21   3    1564.     612.     777. <    1
  10  21   3      11.     191.     854. <    1
   0  23   3      56.     153.     816. <    1
   2  23   3   29204.   31836.    1937. o    1
   4  23   3      14.    -255.     663. <    1
   6  23   3   14743.   14108.    1134. o    1
   8  23   3     298.   -1071.     803. <    1
  10  23   3    4167.    4040.    1542. <    1
   1  24   3      33.     459.     612. <    1
   3  24   3   11173.   10591.    1032. o    1
   5  24   3    5538.    4410.     816. o    1
   7  24   3   15810.   12375.    1351. o    1
   9  24   3    4892.    3377.     918. o    1
   0  25   3    1384.    1886.     969. <    1
   2  25   3    4141.    4066.     892. o    1
   4  25   3    1050.     242.     701. <    1
   6  25   3    2440.    2715.     777. o    1
   8  25   3     476.    -293.     867. <    1
   0  27   3      59.    -319.     905. <    1
   2  27   3    4087.    3671.     905. o    1
   4  27   3      22.   -1351.     688. <    1
   6  27   3    2084.    1759.     714. <    1
   1  28   3      82.     331.     688. <    1
   3  28   3    3610.    2638.     879. o    1
   5  28   3    1006.     421.     739. <    1
   0  29   3     559.    1606.    1045. <    1
   2  29   3    4528.    3760.     956. o    1
   4  29   3     283.     127.     777. <    1
   0  -8   0 4432780. 5514780.  442093. o   -2
   0   0   4 4432780. 5514780.  442093. o    1
  -2  -8   0  202760.  211259.    9941. o   -2
   2   0   4  202760.  211259.    9941. o    1
  -4  -8   0 2566630. 2295050.   91909. o   -2
   4   0   4 2566630. 2295050.   91909. o    1
  -6  -8   0   32163.   28586.    1491. o   -2
   6   0   4   32163.   28586.    1491. o    1
  -8  -8   0  663841.  599537.   27837. o   -2
   8   0   4  663841.  599537.   27837. o    1
 -10  -8   0   10739.    6653.     612. o   -2
  10   0   4   10739.    6653.     612. o    1
 -12  -8   0  101975.  109639.    6474. o   -2
  12   0   4  101975.  109639.    6474. o    1
 -14  -8   0    9536.    7876.     918. o   -2
  14   0   4    9536.    7876.     918. o    1
   1   1   4   62076.   65770.    2319. o    1
   3   1   4   52560.   53512.    1861. o    1
   5   1   4   33899.   33378.    1058. o    1
   7   1   4   23790.   24075.     930. o    1
   9   1   4   11177.   12133.     586. o    1
  11   1   4    7361.    7316.     510. o    1
  13   1   4    2591.    2587.     459. o    1
  15   1   4    1605.    1402.     969. <    1
   0   2   4   63686.   62176.    3900. o    1
   2   2   4   53108.   55513.    2115. o    1
   4   2   4   22424.   24521.    1020. o    1
   6   2   4    4903.    4945.     306. o    1
   8   2   4     133.      51.     217. <    1
  10   2   4     880.    1058.     306. o    1
  12   2   4     978.    1274.     344. o    1
  14   2   4    1362.    1147.     421. <    1
   1   3   4   92977.   86526.    3823. o    1
   3   3   4   97525.   97002.    3606. o    1
   5   3   4   41839.   40196.    1427. o    1
   7   3   4   49671.   46747.    1670. o    1
   9   3   4   13001.   12745.     675. o    1
  11   3   4   15177.   16084.     816. o    1
  13   3   4    3332.    4206.     446. o    1
   0  -8  -2   53682.  122892.   10257. o   -2
   0   4   4   53682.  122892.   10257. o    1
  -2  -8  -2  518939.  627437.   25289. o   -2
   2   4   4  518939.  627437.   25289. o    1
  -4  -8  -2   21482.   28916.    1338. o   -2
   4   4   4   21482.   28916.    1338. o    1
  -6  -8  -2  277374.  262154.    8665. o   -2
   6   4   4  277374.  262154.    8665. o    1
  -8  -8  -2    2556.    2167.     293. o   -2
   8   4   4    2556.    2167.     293. o    1
   1   5   4   26770.   23934.    1223. o    1
   3   5   4   27970.   27949.    1313. o    1
   5   5   4   12481.   12171.     714. o    1
   7   5   4   14491.   14083.     650. o    1
   9   5   4    3986.    3671.     370. o    1
  11   5   4    4510.    4346.     421. o    1
  13   5   4    1033.     739.     408. <    1
   0   6   4  659332.  767091.   43626. o    1
   2   6   4  387988.  390738.   14216. o    1
   4   6   4  350982.  348614.   14091. o    1
   6   6   4   96900.   97287.    3632. o    1
   8   6   4   61086.   62537.    2396. o    1
  10   6   4    4713.    4448.     421. o    1
  12   6   4    3756.    3390.     421. o    1
  14   6   4     108.     586.     510. <    1
   1   7   4   81753.   80706.    3594. o    1
   3   7   4   73080.   70436.    2714. o    1
   5   7   4   45772.   44121.    2269. o    1
   7   7   4   35547.   34869.    1453. o    1
   9   7   4   15747.   15192.     777. o    1
  11   7   4   11320.   11534.     675. o    1
  13   7   4    3812.    4129.     637. o    1
   0  -8  -4 2069290. 2527250.  143200. o   -2
   0   8   4 2069290. 2527250.  143200. o    1
  -2  -8  -4   24372.   25935.    1109. o   -2
   2   8   4   24372.   25935.    1109. o    1
   1   9   4    7517.    6513.     688. o    1
   3   9   4    4329.    4219.     408. o    1
   5   9   4    5990.    6016.     624. o    1
   7   9   4    1597.    1606.     459. o    1
   9   9   4    2310.    2549.     535. o    1
  11   9   4     535.     459.     484. <    1
  13   9   4     494.     867.     739. <    1
   0  10   4   11934.   11470.    1134. o    1
   2  10   4      20.     981.     459. <    1
   4  10   4   15758.   16517.    1020. o    1
   6  10   4    2694.    3033.     523. o    1
   8  10   4   16025.   16390.     994. o    1
  10  10   4    4677.    5021.     675. o    1
  12  10   4    6964.    7825.    1058. o    1
  14  10   4    1798.     994.    1096. <    1
   1  11   4   71669.   69009.    2906. o    1
   3  11   4   72730.   67914.    3020. o    1
   5  11   4   38013.   36475.    1771. o    1
   7  11   4   39282.   36768.    2039. o    1
   9  11   4   13361.   13624.     918. o    1
  11  11   4   12708.   12146.    1300. o    1
  13  11   4    3526.    3441.     918. o    1
   1  13   4       2.     561.     574. <    1
   3  13   4      24.    -140.     484. <    1
   5  13   4       4.    -255.     421. <    1
   7  13   4      31.    -166.     484. <    1
   9  13   4       3.    -370.     484. <    1
  11  13   4      14.     395.     879. <    1
  13  13   4       1.    -293.     854. <    1
   0  14   4  349301.  355893.   16844. o    1
   2  14   4  169005.  164439.    6206. o    1
   4  14   4  202734.  189630.    7072. o    1
   6  14   4   44884.   42682.    2065. o    1
   8  14   4   41932.   38094.    2141. o    1
  10  14   4    1854.    1300.     994. <    1
  12  14   4    3413.    1338.     956. <    1
   1  15   4   33174.   36896.    1631. o    1
   3  15   4   27506.   24266.    1478. o    1
   5  15   4   22459.   21921.    1224. o    1
   7  15   4   13925.   14389.    1032. o    1
   9  15   4    8931.    7660.     841. o    1
  11  15   4    4794.    4015.    1147. o    1
   1  17   4     395.    1198.     535. <    1
   3  17   4     880.     879.     625. <    1
   5  17   4      70.     -76.     523. <    1
   7  17   4     682.     -25.     523. <    1
   9  17   4      20.   -1236.     688. <    1
  11  17   4     216.    -969.     879. <    1
   0  18   4    3268.    5773.     981. o    1
   2  18   4   25618.   25260.    1580. o    1
   4  18   4     281.     166.     612. <    1
   6  18   4    4593.    5417.     739. o    1
   8  18   4    1668.    2090.     599. o    1
  10  18   4      19.    -930.     879. <    1
  12  18   4    2252.    1402.    1517. <    1
   1  19   4   21569.   23144.    1325. o    1
   3  19   4   20863.   20137.    1376. o    1
   5  19   4   13255.   12337.    1045. o    1
   7  19   4   11811.   11878.     956. o    1
   9  19   4    5282.    4703.     841. o    1
  11  19   4    4115.    3581.    1083. o    1
   1  21   4    3323.    3620.     675. o    1
   3  21   4    2325.     918.     675. <    1
   5  21   4    2702.    2320.     701. o    1
   7  21   4    1045.    -370.     663. <    1
   9  21   4    1230.      76.     765. <    1
   0  22   4   49563.   51820.    3607. o    1
   2  22   4   16964.   21450.    1466. o    1
   4  22   4   28301.   27873.    1721. o    1
   6  22   4    2996.    2103.     739. <    1
   8  22   4    5145.    3760.     918. o    1
  10  22   4      42.    -370.     981. <    1
   1  23   4    4958.    5952.     803. o    1
   3  23   4    3659.    3823.     816. o    1
   5  23   4    3934.    3760.     790. o    1
   7  23   4    1833.    1644.     726. <    1
   9  23   4    1727.     981.     854. <    1
   1  25   4    1374.     599.     663. <    1
   3  25   4    1409.     714.     714. <    1
   5  25   4     858.     586.     701. <    1
   7  25   4     833.    1300.     726. <    1
   0  26   4   11399.   13484.    1631. o    1
   2  26   4   26563.   27478.    1963. o    1
   4  26   4    4737.    5034.     854. o    1
   6  26   4    7304.    5850.     892. o    1
   1  27   4    2948.    2511.     879. <    1
   3  27   4    3090.    3084.     879. o    1
   5  27   4    1758.    1007.     726. <    1
   1  29   4    2122.    2014.     892. <    1
   3  29   4    1414.    1274.     803. <    1
   0  30   4   11836.   10018.    1478. o    1
   1   0   5   20839.   19448.    1389. o    1
   3   0   5   14895.   16173.    1007. o    1
   5   0   5   87621.   87423.    4231. o    1
   7   0   5   37538.   39419.    2026. o    1
   9   0   5   49954.   53005.    2676. o    1
  11   0   5   13167.   14708.    1224. o    1
  13   0   5   10002.    9712.    1020. o    1
   0   1   5    2610.    3377.     930. o    1
   2   1   5  179233.  185436.    6792. o    1
   4   1   5    3563.    3785.     306. o    1
   6   1   5   74140.   73648.    2205. o    1
   8   1   5    4097.    4168.     344. o    1
  10   1   5   16787.   17562.     867. o    1
  12   1   5    2273.    2294.     395. o    1
  14   1   5    2504.    2320.     714. o    1
  -1 -10  -1   12426.   33466.    2447. o   -2
   1   2   5   12426.   33466.    2447. o    1
  -3 -10  -1   37714.   32729.    1351. o   -2
   3   2   5   37714.   32729.    1351. o    1
  -5 -10  -1   36156.   34408.    1771. o   -2
   5   2   5   36156.   34408.    1771. o    1
  -7 -10  -1   40489.   37891.    1402. o   -2
   7   2   5   40489.   37891.    1402. o    1
  -9 -10  -1   19557.   17090.     816. o   -2
   9   2   5   19557.   17090.     816. o    1
   0   3   5     146.     561.     535. <    1
   2   3   5  292713.  289223.   10549. o    1
   4   3   5     873.     739.     255. <    1
   6   3   5  132262.  128940.    4753. o    1
   8   3   5    2635.    2485.     319. o    1
  10   3   5   34897.   36705.    1517. o    1
  12   3   5    2346.    2523.     395. o    1
  14   3   5    6310.    7226.     790. o    1
   1   4   5   29793.   32944.    2001. o    1
   3   4   5    1138.    1071.     331. o    1
   5   4   5   47875.   48301.    1912. o    1
   7   4   5     561.     828.     255. o    1
   9   4   5   18486.   21360.     981. o    1
  11   4   5      57.    -191.     306. <    1
  13   4   5    2288.    1682.     446. o    1
   0   5   5   60577.   56673.    3084. o    1
   2   5   5    3710.    4053.     484. o    1
   4   5   5   40712.   40413.    1848. o    1
   6   5   5    3286.    2664.     395. o    1
   8   5   5   14694.   14937.     701. o    1
  10   5   5    2070.    1695.     344. o    1
  12   5   5    3573.    3110.     472. o    1
  14   5   5     793.     599.     433. <    1
  -1 -10  -3   11189.   47383.    3696. o   -2
   1   6   5   11189.   47383.    3696. o    1
   0   7   5     114.     127.     561. <    1
   2   7   5  293881.  285465.   10550. o    1
   4   7   5    1005.    2141.     382. o    1
   6   7   5  127539.  123283.    5913. o    1
   8   7   5    3207.    3212.     408. o    1
  10   7   5   30108.   31964.    1389. o    1
  12   7   5    2590.    2995.     574. o    1
  14   7   5    4591.    3734.     854. o    1
   1   8   5   16280.   16071.    1032. o    1
   3   8   5    8160.    8412.     650. o    1
   5   8   5   64578.   67137.    3339. o    1
   7   8   5   24363.   23845.    1440. o    1
   9   8   5   37848.   42108.    2269. o    1
  11   8   5    8823.    8998.     803. o    1
  13   8   5    7791.    7124.     981. o    1
   0   9   5   90479.   89271.    4651. o    1
   2   9   5   15075.   14580.     930. o    1
   4   9   5   60078.   57400.    2294. o    1
   6   9   5    5895.    5710.     612. o    1
   8   9   5   19492.   20545.    1173. o    1
  10   9   5     983.     382.     472. <    1
  12   9   5    3516.    4257.     663. o    1
  14   9   5      67.    -523.     969. <    1
   0  11   5   37163.   34767.    2179. o    1
   2  11   5   96517.   93464.    3721. o    1
   4  11   5   29274.   29198.    1542. o    1
   6  11   5   51757.   49856.    2281. o    1
   8  11   5   15066.   18149.    1224. o    1
  10  11   5   17196.   17932.    1236. o    1
  12  11   5    5350.    7035.    1083. o    1
   1  12   5   15245.   16275.     969. o    1
   3  12   5     107.     102.     408. <    1
   5  12   5   32448.   31072.    1619. o    1
   7  12   5    2014.    2014.     535. o    1
   9  12   5   14596.   15001.    1007. o    1
  11  12   5     275.   -1071.     535. <    1
  13  12   5    1990.    -344.     854. <    1
   0  13   5   79248.   76350.    4078. o    1
   2  13   5   73790.   70743.    2931. o    1
   4  13   5   50258.   49321.    2103. o    1
   6  13   5   29191.   29478.    1555. o    1
   8  13   5   13843.   14262.    1096. o    1
  10  13   5    4924.    3887.     739. o    1
  12  13   5    1912.    3135.     981. o    1
   0  15   5   57464.   55922.    3161. o    1
   2  15   5   17181.   18136.    1160. o    1
   4  15   5   43297.   39980.    1810. o    1
   6  15   5    9676.    9865.     879. o    1
   8  15   5   19246.   21845.    1338. o    1
  10  15   5    3458.    2829.     701. o    1
  12  15   5    5320.    4856.    1160. o    1
   1  16   5    9279.   10629.     828. o    1
   3  16   5    2074.    1759.     637. <    1
   5  16   5   32470.   30383.    1721. o    1
   7  16   5    9148.    8845.     879. o    1
   9  16   5   20024.   18926.    1236. o    1
  11  16   5    3502.    3874.     994. o    1
   0  17   5   19819.   21844.    1708. o    1
   2  17   5   31654.   28688.    1682. o    1
   4  17   5   12888.   12095.    1020. o    1
   6  17   5   15499.   13433.     994. o    1
   8  17   5    3593.    3122.     688. o    1
  10  17   5    4070.    4078.     841. o    1
  12  17   5     402.    -625.    1160. <    1
   0  19   5   86354.   91733.    4728. o    1
   2  19   5     106.     344.     663. <    1
   4  19   5   61500.   60078.    2880. o    1
   6  19   5     120.    -777.     637. <    1
   8  19   5   23558.   25872.    1427. o    1
  10  19   5     612.    -574.     701. <    1
   1  20   5    4946.    6054.     739. o    1
   3  20   5     316.     459.     663. <    1
   5  20   5   13758.   12707.    1096. o    1
   7  20   5    2008.    1555.     714. <    1
   9  20   5    7070.    6768.     816. o    1
   0  21   5     589.     153.     828. <    1
   2  21   5   17771.   19423.    1364. o    1
   4  21   5     238.   -1198.     612. <    1
   6  21   5    8480.    7481.     943. o    1
   8  21   5       0.    -102.     688. <    1
  10  21   5    2092.     561.     803. <    1
   0  23   5   35448.   37520.    2931. o    1
   2  23   5    1457.    1619.     752. <    1
   4  23   5   25775.   27720.    1670. o    1
   6  23   5     474.     102.     701. <    1
   8  23   5   10175.   10170.    1058. o    1
   1  24   5    4199.    3989.     905. o    1
   3  24   5     580.     892.     726. <    1
   5  24   5   14099.   11483.     918. o    1
   7  24   5    3330.    3403.     803. o    1
   0  25   5    2954.    3314.    1071. o    1
   2  25   5     591.     905.     777. <    1
   4  25   5    2140.    1746.     752. <    1
   6  25   5     577.     204.     701. <    1
   0  27   5   18154.   20825.    2052. o    1
   2  27   5     973.    -217.     765. <    1
   4  27   5   13033.   13917.    1122. o    1
   6  27   5     204.     701.     905. <    1
   1  28   5    1317.    1122.     816. <    1
   3  28   5     181.    -777.     739. <    1
   0  29   5    4495.    4843.    1211. o    1
   2  29   5     443.     -64.     765. <    1
   1   1   6   47655.   39227.    2065. o    1
   3   1   6   33160.   32333.    1376. o    1
   5   1   6   33939.   31288.    1351. o    1
   7   1   6   14137.   14070.     624. o    1
   9   1   6   13005.   13458.     726. o    1
  11   1   6    4671.    4958.     612. o    1
  13   1   6    3040.    4193.     828. o    1
   0   2   6  157794.  128434.    7888. o    1
   2   2   6  170521.  167197.    6218. o    1
   4   2   6   73846.   69290.    2676. o    1
   6   2   6   43864.   44172.    1631. o    1
   8   2   6    5903.    5531.     421. o    1
  10   2   6    2394.    2345.     370. o    1
  12   2   6     153.    -127.     408. <    1
  14   2   6       4.     357.     714. <    1
   1   3   6   55379.   49116.    2167. o    1
   3   3   6   49134.   47855.    1937. o    1
   5   3   6   32654.   30383.    1325. o    1
   7   3   6   24137.   23743.    1083. o    1
   9   3   6   11910.   11075.     624. o    1
  11   3   6    7634.    7214.     624. o    1
  13   3   6    3010.    2855.     777. o    1
   1   5   6   16745.   14644.    1147. o    1
   3   5   6   20388.   20073.    1058. o    1
   5   5   6    7047.    7150.     624. o    1
   7   5   6   12040.   11980.     688. o    1
   9   5   6    2124.    1988.     408. o    1
  11   5   6    3918.    4461.     523. o    1
  13   5   6     557.     178.     497. <    1
   0   6   6     654.    1376.     625. <    1
   2   6   6    9003.    9444.     905. o    1
   4   6   6     228.     586.     357. <    1
   6   6   6     414.     790.     395. <    1
   8   6   6    4156.    5289.     548. o    1
  10   6   6     599.    1389.     408. o    1
  12   6   6    3614.    4397.     625. o    1
  14   6   6     384.      64.     803. <    1
   1   7   6   75184.   70347.    2995. o    1
   3   7   6   53580.   51678.    2179. o    1
   5   7   6   54535.   54317.    2434. o    1
   7   7   6   23527.   23744.    1466. o    1
   9   7   6   21614.   23438.    1427. o    1
  11   7   6    7767.    8361.     790. o    1
  13   7   6    5218.    4346.     675. o    1
   1   9   6    3204.    4193.     663. o    1
   3   9   6    3208.    4282.     586. o    1
   5   9   6    1740.    2052.     472. o    1
   7   9   6    1928.    2001.     497. o    1
   9   9   6     547.     178.     459. <    1
  11   9   6     769.     879.     523. <    1
  13   9   6     112.    -408.     523. <    1
   0  10   6  227489.  228767.   11112. o    1
   2  10   6  199402.  188086.    7162. o    1
   4  10   6  120052.  116721.    4460. o    1
   6  10   6   57786.   55209.    2511. o    1
   8  10   6   16346.   16976.    1045. o    1
  10  10   6    4198.    4015.     650. o    1
  12  10   6     138.     115.     548. <    1
   1  11   6   38868.   39215.    1695. o    1
   3  11   6   38498.   36042.    1733. o    1
   5  11   6   22205.   21016.    1249. o    1
   7  11   6   21337.   21016.    1236. o    1
   9  11   6    8269.    8042.     739. o    1
  11  11   6    7172.    8208.     854. o    1
  13  11   6    2188.    1491.     612. <    1
   1  13   6      17.     752.     510. <    1
   3  13   6    1097.     688.     472. <    1
   5  13   6     390.      89.     510. <    1
   7  13   6    1403.    2026.     574. o    1
   9  13   6     387.     663.     510. <    1
  11  13   6     517.     -13.     599. <    1
   0  14   6    8786.    8794.    1071. o    1
   2  14   6   22921.   23221.    1173. o    1
   4  14   6    2448.    2243.     637. o    1
   6  14   6    4920.    6742.     752. o    1
   8  14   6     290.     357.     535. <    1
  10  14   6      61.     637.     599. <    1
  12  14   6    1243.    1274.     688. <    1
   1  15   6   35865.   38183.    1670. o    1
   3  15   6   30581.   30485.    1376. o    1
   5  15   6   24215.   22622.    1415. o    1
   7  15   6   16117.   13981.    1058. o    1
   9  15   6    9680.   10068.     905. o    1
  11  15   6    5740.    5748.     790. o    1
   1  17   6    1796.    2638.     612. o    1
   3  17   6    1320.    1236.     535. <    1
   5  17   6    1414.     472.     637. <    1
   7  17   6     547.    -510.     561. <    1
   9  17   6     692.     -51.     625. <    1
  11  17   6     134.     191.     701. <    1
   0  18   6   25412.   27541.    1924. o    1
   2  18   6   15745.   14032.    1109. o    1
   4  18   6   11322.   12515.    1071. o    1
   6  18   6    2312.     905.     675. <    1
   8  18   6     372.     -38.     625. <    1
  10  18   6     108.     191.     650. <    1
   1  19   6    8500.    9763.     918. o    1
   3  19   6   11337.    9571.     918. o    1
   5  19   6    3695.    3964.     777. o    1
   7  19   6    7810.    8565.     969. o    1
   9  19   6    1212.    -127.     637. <    1
   1  21   6    1400.     816.     701. <    1
   3  21   6     481.     178.     650. <    1
   5  21   6    1740.     994.     726. <    1
   7  21   6     101.   -1007.     663. <    1
   9  21   6     952.    -102.     714. <    1
   0  22   6   51112.   49959.    3492. o    1
   2  22   6   61953.   64717.    3084. o    1
   4  22   6   28321.   28013.    1466. o    1
   6  22   6   21857.   23629.    1555. o    1
   8  22   6    4182.    4805.     854. o    1
   1  23   6    7525.    7519.     918. o    1
   3  23   6    7213.    6220.     905. o    1
   5  23   6    4798.    4652.     841. o    1
   7  23   6    4330.    3607.     816. o    1
   1  25   6    2754.     459.     765. <    1
   3  25   6    2938.    2141.     752. <    1
   5  25   6    1624.    1670.     930. <    1
   7  25   6    1763.     229.     854. <    1
   0  26   6     290.    1262.    1185. <    1
   2  26   6     122.     535.     752. <    1
   4  26   6       8.   -1007.     650. <    1
   6  26   6     918.    1134.     867. <    1
   1  27   6     402.     293.     765. <    1
   3  27   6     927.     969.     701. <    1
   1   0   7    3048.    2600.     943. <    1
   3   0   7   11830.   11636.    1873. o    1
   5   0   7   26608.   26063.    1924. o    1
   7   0   7   20949.   23820.    1899. o    1
   9   0   7   17936.   20557.    2307. o    1
  11   0   7    7053.    8552.    1415. o    1
  13   0   7    3780.    3823.    1160. o    1
   0   1   7  142217.  120054.    7493. o    1
   2   1   7    4151.    3543.     650. o    1
   4   1   7   99508.  100206.    4945. o    1
   6   1   7     984.    1007.     382. <    1
   8   1   7   37569.   40299.    1695. o    1
  10   1   7       4.    -115.     586. <    1
  12   1   7    8801.    9673.    1096. o    1
   0   3   7  359314.  308863.   18143. o    1
   2   3   7   34466.   30205.    1721. o    1
   4   3   7  235654.  227405.    8346. o    1
   6   3   7    9554.    9954.     586. o    1
   8   3   7   73912.   78951.    3033. o    1
  10   3   7     436.     574.     421. <    1
  12   3   7   13120.   16861.    1466. o    1
   1   4   7   39991.   34767.    1746. o    1
   3   4   7   95192.   93961.    3670. o    1
   5   4   7    4961.    3874.     535. o    1
   7   4   7   67452.   70999.    3059. o    1
   9   4   7    1065.    1287.     408. o    1
  11   4   7   18179.   19270.    1300. o    1
  13   4   7    1095.    2065.     752. <    1
   0   5   7   35646.   32996.    2804. o    1
   2   5   7    1327.    1325.     612. <    1
   4   5   7   24003.   24483.    1223. o    1
   6   5   7    1199.    1071.     459. <    1
   8   5   7    8100.    9673.     726. o    1
  10   5   7     710.     765.     459. <    1
  12   5   7    1620.    1784.     714. <    1
   0   7   7  247414.  240423.   11646. o    1
   2   7   7    9945.    8399.     956. o    1
   4   7   7  172910.  161981.    6104. o    1
   6   7   7    2471.    2702.     484. o    1
   8   7   7   64171.   69483.    3046. o    1
  10   7   7      15.     204.     472. <    1
  12   7   7   14493.   16428.    1440. o    1
   1   8   7    1597.    2766.     650. o    1
   3   8   7   14320.   14172.     981. o    1
   5   8   7   22359.   23068.    1211. o    1
   7   8   7   23609.   25196.    1555. o    1
   9   8   7   16056.   18059.    1096. o    1
  11   8   7    8207.    8412.     816. o    1
  13   8   7    3394.    3072.     803. o    1
   0   9   7   10556.   11470.    1147. o    1
   2   9   7   29030.   25821.    1670. o    1
   4   9   7    5411.    5111.     637. o    1
   6   9   7   11833.   11483.     879. o    1
   8   9   7     569.    1071.     472. <    1
  10   9   7    2330.    2409.     574. o    1
  12   9   7      10.    -586.     625. <    1
   0  11   7  146012.  144028.    7187. o    1
   2  11   7     747.    1797.     739. <    1
   4  11   7  100468.   94548.    3772. o    1
   6  11   7      14.     115.     484. <    1
   8  11   7   35210.   36271.    1873. o    1
  10  11   7     396.    -535.     535. <    1
  12  11   7    7223.    5786.     816. o    1
   1  12   7   19251.   18926.    1058. o    1
   3  12   7   44228.   42720.    2014. o    1
   5  12   7    2958.    2116.     612. o    1
   7  12   7   32085.   31530.    1695. o    1
   9  12   7     847.     828.     523. <    1
  11  12   7    8691.    9520.     930. o    1
   0  13   7   17339.   16823.    1402. o    1
   2  13   7   19324.   20124.    1236. o    1
   4  13   7   11641.   11878.     956. o    1
   6  13   7    8458.    9737.     918. o    1
   8  13   7    3721.    3275.     637. o    1
  10  13   7    1679.    1848.     586. o    1
  12  13   7     625.     599.     625. <    1
   0  15   7   22616.   23514.    1708. o    1
   2  15   7   13211.   14083.    1032. o    1
   4  15   7   18488.   18837.    1287. o    1
   6  15   7    7268.    7711.     879. o    1
   8  15   7    9973.   10731.     969. o    1
  10  15   7    2554.    2014.     612. o    1
   1  16   7     154.     280.     612. <    1
   3  16   7   14013.   13662.    1071. o    1
   5  16   7   10666.   11368.    1007. o    1
   7  16   7   20766.   19296.    1300. o    1
   9  16   7    8782.    9635.     930. o    1
  11  16   7    7651.    7265.     892. o    1
   0  17   7   26350.   25158.    1784. o    1
   2  17   7    7715.    9495.     803. o    1
   4  17   7   16981.   15651.    1160. o    1
   6  17   7    2601.    2473.     726. o    1
   8  17   7    4686.    3390.     714. o    1
  10  17   7     255.     523.     625. <    1
   0  19   7    4282.    4716.     905. o    1
   2  19   7   12606.   14682.    1122. o    1
   4  19   7    3427.    3581.     752. o    1
   6  19   7    7099.    6589.     892. o    1
   8  19   7    1786.     701.     714. <    1
  10  19   7    2325.    2702.     675. o    1
   1  20   7    4769.    4665.     752. o    1
   3  20   7   13891.   14198.    1109. o    1
   5  20   7     386.     446.     688. <    1
   7  20   7   11302.   10209.    1032. o    1
   9  20   7     106.    -510.     701. <    1
   0  21   7    2333.    2320.     854. <    1
   2  21   7     273.     382.     675. <    1
   4  21   7    1891.    1670.     854. <    1
   6  21   7     195.     675.     726. <    1
   8  21   7     994.     115.     739. <    1
   0  23   7      19.   -1351.     956. <    1
   2  23   7   12958.   14338.    1134. o    1
   4  23   7      27.     331.     841. <    1
   6  23   7    6290.    5404.    1071. o    1
   1  24   7     216.     153.     663. <    1
   3  24   7    7744.    7787.     892. o    1
   5  24   7    2339.    1580.     943. <    1
   7  24   7   10318.   10183.    1211. o    1
   0  25   7     874.    1249.    1198. <    1
   2  25   7    2605.    2702.     726. o    1
   4  25   7     621.      25.     892. <    1
   6  25   7    1677.     969.     892. <    1
   0  27   7     293.   -1134.    1083. <    1
   2  27   7    1260.     293.     701. <    1
   1   1   8    9654.    9342.    1032. o    1
   3   1   8    9643.    8055.     918. o    1
   5   1   8    5271.    4015.     701. o    1
   7   1   8    5629.    5671.     714. o    1
   9   1   8    1684.    1937.     675. <    1
  11   1   8    2105.    2358.     765. o    1
  13   1   8     348.    1325.     752. <    1
   0   2   8   40262.   35328.    2995. o    1
   2   2   8    3713.    3173.     739. o    1
   4   2   8   19233.   17919.    1185. o    1
   6   2   8     134.     472.     497. <    1
   8   2   8    1623.    1134.     612. <    1
  10   2   8    2649.    2371.     739. o    1
  12   2   8      15.     981.     726. <    1
   1   3   8   17146.   16759.    1364. o    1
   3   3   8   28227.   25477.    1950. o    1
   5   3   8    4909.    5366.     586. o    1
   7   3   8   20137.   21016.    1274. o    1
   9   3   8    1133.    1542.     535. <    1
  11   3   8    7086.    8883.    1058. o    1
  13   3   8     345.    1351.    1083. <    1
   1   5   8    4087.    4422.     892. o    1
   3   5   8    6773.    5034.     790. o    1
   5   5   8    1183.    1491.     484. o    1
   7   5   8    4923.    5582.     599. o    1
   9   5   8     280.     255.     599. <    1
  11   5   8    1776.    3314.     777. o    1
  13   5   8      87.    -816.    1122. <    1
   0   6   8  215194.  204371.   12361. o    1
   2   6   8  194914.  179921.    7773. o    1
   4   6   8  121356.  114963.    4499. o    1
   6   6   8   61407.   63684.    2625. o    1
   8   6   8   21786.   23846.    1313. o    1
  10   6   8    5475.    6576.     905. o    1
  12   6   8    1051.     472.     701. <    1
   1   7   8   12948.   12592.    1020. o    1
   3   7   8   14345.   14606.    1198. o    1
   5   7   8    6532.    7558.     739. o    1
   7   7   8    8945.    9367.     714. o    1
   9   7   8    2068.    2473.     675. o    1
  11   7   8    3360.    2791.     765. o    1
   1   9   8    1448.    2077.     675. o    1
   3   9   8     303.     127.     663. <    1
   5   9   8    1912.    1746.     599. <    1
   7   9   8      29.    -446.     484. <    1
   9   9   8     849.     892.     523. <    1
  11   9   8      19.    -140.     637. <    1
   0  10   8    1869.    2434.     841. <    1
   2  10   8   24870.   24113.    1631. o    1
   4  10   8     340.     433.     586. <    1
   6  10   8   23390.   27643.    1568. o    1
   8  10   8     223.     816.     484. <    1
  10  10   8   13572.   17282.    1504. o    1
  12  10   8     302.    -357.     714. <    1
   1  11   8   16972.   17129.    1020. o    1
   3  11   8   23082.   19423.    1427. o    1
   5  11   8    6897.    5429.     739. o    1
   7  11   8   15629.   16339.    1147. o    1
   9  11   8    2120.    2549.     574. o    1
  11  11   8    5618.    5722.     918. o    1
   1  13   8     147.    1020.     637. <    1
   3  13   8      61.     -76.     752. <    1
   5  13   8     152.    -255.     599. <    1
   7  13   8      12.    -217.     599. <    1
   9  13   8      73.    -752.     523. <    1
  11  13   8       2.    -523.     637. <    1
   0  14   8   94112.   92472.    4754. o    1
   2  14   8  133743.  126089.    5582. o    1
   4  14   8   52497.   52380.    2332. o    1
   6  14   8   47228.   47372.    2409. o    1
   8  14   8    8428.    7430.     867. o    1
  10  14   8    5726.    5608.     752. o    1
   1  15   8    5359.    6258.     816. o    1
   3  15   8    4115.    3734.     892. o    1
   5  15   8    4010.    5200.     803. o    1
   7  15   8    2177.    1886.     714. <    1
   9  15   8    1599.    1032.     637. <    1
  11  15   8     879.    1325.    1032. <    1
   1  17   8      63.     599.     637. <    1
   3  17   8     527.     574.     777. <    1
   5  17   8      24.    1020.     765. <    1
   7  17   8     561.      51.     701. <    1
   9  17   8      22.    -102.     714. <    1
   0  18   8   23454.   25094.    1784. o    1
   2  18   8     249.    1874.     688. <    1
   4  18   8   12800.   12605.    1313. o    1
   6  18   8    2369.    2358.     930. <    1
   8  18   8    1936.    1415.     777. <    1
   1  19   8    6435.    7800.     841. o    1
   3  19   8    7130.    7290.    1083. o    1
   5  19   8    3541.    3148.     956. o    1
   7  19   8    4540.    4716.    1032. o    1
   9  19   8    1341.    1045.     905. <    1
   1  21   8    1797.    1721.     663. <    1
   3  21   8    1040.    1020.     854. <    1
   5  21   8    1689.    1924.     905. <    1
   7  21   8     398.   -1236.     879. <    1
   0  22   8    7046.    6551.    1236. o    1
   2  22   8   21450.   22533.    1415. o    1
   4  22   8    3102.    2128.     905. <    1
   6  22   8    7040.    6538.    1109. o    1
   1  23   8     482.     726.     637. <    1
   3  23   8     158.    -637.     841. <    1
   5  23   8     589.     408.     867. <    1
   1  25   8     232.    -191.     612. <    1
   3  25   8     315.     102.     828. <    1
   0  26   8   20147.   18786.    2218. o    1
   2  26   8    2789.    1733.     650. <    1
   1   0   9  107215.   98001.    6359. o    1
   3   0   9   22574.   16747.    1861. o    1
   5   0   9  146859.  136218.   11826. o    1
   7   0   9    1184.      76.     841. <    1
   9   0   9   75855.   83973.    7226. o    1
  11   0   9     193.    1568.    1032. <    1
   0   1   9    1835.    3212.    1185. <    1
   2   1   9   27830.   26114.    1721. o    1
   4   1   9     659.    1389.     816. <    1
   6   1   9   11140.   10744.    1096. o    1
   8   1   9      10.    -102.     777. <    1
  10   1   9    1973.    2868.     803. o    1
  12   1   9     126.    1122.     752. <    1
   0   3   9    5360.    3135.    1249. <    1
   2   3   9   39127.   34856.    2090. o    1
   4   3   9    2943.    3046.     918. o    1
   6   3   9   19451.   20162.    1568. o    1
   8   3   9     387.     -64.     816. <    1
  10   3   9    5369.    6768.    1402. o    1
  12   3   9       6.    -625.     994. <    1
   1   4   9    1042.    1313.     777. <    1
   3   4   9    8195.    6398.    1160. o    1
   5   4   9     469.     675.     548. <    1
   7   4   9    7649.    7430.     854. o    1
   9   4   9     187.    -726.     867. <    1
  11   4   9    1802.    2001.    1096. <    1
   0   5   9   15289.   15829.    1975. o    1
   2   5   9    3455.    3569.     841. o    1
   4   5   9   10314.    9520.     854. o    1
   6   5   9    1001.    1198.     612. <    1
   8   5   9    3447.    3811.     752. o    1
  10   5   9      44.    -433.     625. <    1
  12   5   9     711.    1619.    1173. <    1
   0   7   9    6719.    9100.    1606. o    1
   2   7   9   55898.   55273.    2855. o    1
   4   7   9    3165.    4002.     867. o    1
   6   7   9   23771.   25069.    1402. o    1
   8   7   9     172.     -89.     599. <    1
  10   7   9    4733.    4435.     841. o    1
  12   7   9      65.    -574.     701. <    1
   1   8   9   71551.   72554.    3097. o    1
   3   8   9   15933.   16033.    1338. o    1
   5   8   9   97774.   96690.    3925. o    1
   7   8   9    1064.    1134.     625. <    1
   9   8   9   51130.   58383.    3110. o    1
  11   8   9     211.      89.     688. <    1
   0   9   9   29979.   25579.    2536. o    1
   2   9   9   16790.   14797.    1300. o    1
   4   9   9   21012.   20086.    1504. o    1
   6   9   9    8447.    9329.     892. o    1
   8   9   9    7431.    7596.     879. o    1
  10   9   9    2263.    2230.     752. <    1
   0  11   9    2701.    2358.     854. <    1
   2  11   9    4933.    6143.     981. o    1
   4  11   9    2175.    1772.     854. <    1
   6  11   9    3088.    3072.     714. o    1
   8  11   9    1190.     969.     675. <    1
  10  11   9    1233.     535.     714. <    1
   1  12   9     419.    1950.     841. <    1
   3  12   9    3453.    5812.     981. o    1
   5  12   9    4285.    3811.     765. o    1
   7  12   9    5117.    5761.     854. o    1
   9  12   9    2299.    3148.     765. o    1
  11  12   9    1296.    1415.     777. <    1
   0  13   9   43605.   46365.    2778. o    1
   2  13   9   47194.   48047.    2600. o    1
   4  13   9   28432.   32321.    1975. o    1
   6  13   9   20166.   20430.    1415. o    1
   8  13   9    8176.    8628.     956. o    1
  10  13   9    3829.    4665.     841. o    1
   0  15   9   11916.   10514.    1173. o    1
   2  15   9      38.    1912.     841. <    1
   4  15   9    9292.    8029.    1071. o    1
   6  15   9      10.     739.     905. <    1
   8  15   9    4372.    3301.    1007. o    1
  10  15   9       3.    1134.     892. <    1
   1  16   9   23973.   24368.    1389. o    1
   3  16   9    4616.    4588.     943. o    1
   5  16   9   35257.   36756.    2447. o    1
   7  16   9     198.      64.     892. <    1
   9  16   9   19362.   20519.    1733. o    1
   0  17   9   11393.   13076.    1593. o    1
   2  17   9   16394.   16900.    1351. o    1
   4  17   9    7866.    7723.    1122. o    1
   6  17   9    8664.    7418.    1147. o    1
   8  17   9    2586.    3161.    1032. o    1
   0  19   9   27698.   28344.    2396. o    1
   2  19   9    9667.    9202.    1058. o    1
   4  19   9   19237.   16861.    1504. o    1
   6  19   9    3757.    4040.    1058. o    1
   8  19   9    6740.    7813.    1185. o    1
   1  20   9    2236.    3186.     701. o    1
   3  20   9     253.     803.     854. <    1
   5  20   9    6426.    4639.    1032. o    1
   7  20   9    1100.    1644.     981. <    1
   0  21   9    2473.    3199.    1134. <    1
   2  21   9    7989.    7405.    1096. o    1
   4  21   9    1492.    2931.     956. o    1
   6  21   9    3608.    2613.     969. <    1
   0  23   9   13747.   15421.    1542. o    1
   2  23   9    4691.    5378.     969. o    1
   4  23   9   10091.    9610.    1211. o    1
   1  24   9    5347.    4920.     828. o    1
   3  24   9     324.     675.     828. <    1
   0  25   9     758.    1364.     867. <    1
   2  25   9      37.    -166.     777. <    1
   1   1  10    1010.    1542.     816. <    1
   3   1  10     145.      89.     726. <    1
   5   1  10    1530.    -574.    1071. <    1
   7   1  10       8.    -459.    1160. <    1
   9   1  10     717.     828.     981. <    1
  11   1  10      16.    1721.    1096. <    1
   0   2  10   38576.   34665.    3008. o    1
   2   2  10   64129.   53858.    2829. o    1
   4   2  10   18635.   15166.    1568. o    1
   6   2  10   20235.   19882.    2269. o    1
   8   2  10    1288.    1173.     981. <    1
  10   2  10    1869.    2982.    1198. <    1
   1   3  10     190.      38.     777. <    1
   3   3  10     235.     943.     930. <    1
   5   3  10      85.    -981.    1083. <    1
   7   3  10     161.    -280.     841. <    1
   9   3  10      22.    1032.    1032. <    1
  11   3  10      65.    2167.    1160. <    1
   1   5  10       5.     535.     816. <    1
   3   5  10     593.     803.     981. <    1
   5   5  10     253.     319.     752. <    1
   7   5  10     819.     382.     905. <    1
   9   5  10     267.    -370.     981. <    1
  11   5  10     326.    -115.    1096. <    1
   0   6  10    7693.    8705.    1606. o    1
   2   6  10   10635.   11916.    1529. o    1
   4   6  10    9240.    6908.    1300. o    1
   6   6  10    2814.    2511.     765. o    1
   8   6  10    9147.    9469.    1007. o    1
  10   6  10     197.    -612.    1032. <    1
   1   7  10    2444.    2026.     892. <    1
   3   7  10     593.    -663.    1007. <    1
   5   7  10    3245.    3734.     777. o    1
   7   7  10      89.    -255.     714. <    1
   9   7  10    1554.    1007.     752. <    1
  11   7  10      58.   -1185.    1096. <    1
   1   9  10      17.    1517.    1071. <    1
   3   9  10       5.     688.     828. <    1
   5   9  10      74.     561.     867. <    1
   7   9  10      46.    1007.     879. <    1
   9   9  10      81.     459.     726. <    1
  11   9  10      52.    -612.     726. <    1
   0  10  10   97559.   94384.    6283. o    1
   2  10  10   62076.   60256.    3084. o    1
   4  10  10   56423.   55757.    2995. o    1
   6  10  10   18790.   21679.    1619. o    1
   8  10  10   10384.    9661.    1300. o    1
  10  10  10    1286.      64.     969. <    1
   1  11  10      16.     981.     841. <    1
   3  11  10     206.     191.     854. <    1
   5  11  10      60.    -828.     854. <    1
   7  11  10     279.     293.     892. <    1
   9  11  10      75.    -472.     867. <    1
   1  13  10      81.     625.     854. <    1
   3  13  10     493.    1109.     867. <    1
   5  13  10    1006.     675.     918. <    1
   7  13  10     978.     765.     930. <    1
   9  13  10     824.    1262.     956. <    1
   0  14  10    2166.    3811.    2332. <    1
   2  14  10   24801.   25158.    1721. o    1
   4  14  10    3496.    3683.     969. o    1
   6  14  10    9551.   10145.    1287. o    1
   8  14  10    4918.    5812.    1147. o    1
   1  15  10    1379.    1415.     867. <    1
   3  15  10    1141.    1899.     892. <    1
   5  15  10     966.     255.     918. <    1
   7  15  10     691.   -1274.     879. <    1
   9  15  10     342.     828.     981. <    1
   1  17  10     437.    2281.     854. <    1
   3  17  10     215.     841.     854. <    1
   5  17  10     465.     625.     918. <    1
   7  17  10      48.    -777.     943. <    1
   0  18  10   15724.   18353.    1937. o    1
   2  18  10    2016.    2523.     892. <    1
   4  18  10    8323.    8118.    1185. o    1
   6  18  10      37.    -331.     918. <    1
   1  19  10     202.    1835.     816. <    1
   3  19  10      73.    -701.     854. <    1
   5  19  10     819.    2141.     969. <    1
   7  19  10     295.     688.     969. <    1
   1  21  10      26.    1797.     918. <    1
   3  21  10      94.     918.     854. <    1
   5  21  10     235.     166.     879. <    1
   0  22  10    7114.    7035.    1173. o    1
   2  22  10   44760.   46645.    2804. o    1
   4  22  10    3104.    3671.     969. o    1
   1  23  10     448.     612.     956. <    1
   3  23  10     610.     803.    1045. <    1
   1   0  11    2147.    2345.    1274. <    1
   3   0  11    1144.     -25.    1134. <    1
   5   0  11    8648.    5327.    2256. <    1
   7   0  11    3107.    2396.    2116. <    1
   0   1  11   17215.   17307.    2090. o    1
   2   1  11   25183.   23973.    1733. o    1
   4   1  11   12428.   13522.    2065. o    1
   6   1  11   12925.   11419.    1873. o    1
   8   1  11    4782.    7124.    1861. o    1
   0   3  11   72901.   63939.    4626. o    1
   2   3  11   65192.   56025.    2931. o    1
   4   3  11   47749.   47971.    3224. o    1
   6   3  11   29146.   30116.    2919. o    1
   8   3  11   13761.   19436.    3479. o    1
   1   4  11   40588.   35749.    2205. o    1
   3   4  11   67646.   64105.    3849. o    1
   5   4  11   12819.   11483.    1924. o    1
   7   4  11   47609.   56459.    4486. o    1
   9   4  11    4348.    6933.    1555. o    1
   0   5  11    4350.    4907.    1427. o    1
   2   5  11    4526.    5034.    1262. o    1
   4   5  11    2670.    3365.    1236. <    1
   6   5  11    2019.    3250.    1568. <    1
   8   5  11     609.    -803.    1797. <    1
   0   7  11   33581.   25324.    2536. o    1
   2   7  11   44522.   39738.    2842. o    1
   4   7  11   23727.   20774.    2014. o    1
   6   7  11   22302.   23820.    2664. o    1
   8   7  11    8583.    9164.    2396. o    1
  10   7  11    5781.    8514.    2473. o    1
   1   8  11     901.    2090.    1147. <    1
   3   8  11    3154.    3314.    1274. <    1
   5   8  11    7224.    8068.    1517. o    1
   7   8  11    6041.    8463.    2256. o    1
   9   8  11    5357.    5327.    2179. <    1
   0   9  11    8927.    8807.    1695. o    1
   2   9  11    4110.    3569.    1224. <    1
   4   9  11    5408.    5952.    1376. o    1
   6   9  11    1357.    2409.    1020. <    1
   8   9  11    1163.    1746.    1032. <    1
  10   9  11     125.    1058.    1912. <    1
   0  11  11   24239.   26394.    2587. o    1
   2  11  11   21204.   24840.    2154. o    1
   4  11  11   15967.   17601.    1504. o    1
   6  11  11    9683.   10795.    1376. o    1
   8  11  11    4654.    4129.    1109. o    1
   1  12  11   20222.   20634.    1950. o    1
   3  12  11   30417.   30830.    1988. o    1
   5  12  11    7836.    8144.    1185. o    1
   7  12  11   20557.   22788.    1912. o    1
   9  12  11    3170.    3161.    1096. <    1
   0  13  11    6455.   12719.    2970. o    1
   2  13  11    4575.    6500.    1045. o    1
   4  13  11    4642.    5506.    1045. o    1
   6  13  11    2117.    2536.    1083. <    1
   8  13  11    1758.     153.    1007. <    1
   0  15  11      22.     191.    2154. <    1
   2  15  11    1472.    3339.     930. o    1
   4  15  11      48.    1109.     918. <    1
   6  15  11    1081.     688.     994. <    1
   8  15  11      95.     268.    1032. <    1
   1  16  11     193.    3925.    1224. o    1
   3  16  11    6720.    6920.    1071. o    1
   5  16  11    2692.    3186.    1045. o    1
   7  16  11    9275.    7341.    1262. o    1
   0  17  11    7806.    9992.    2727. o    1
   2  17  11    5010.    5748.     994. o    1
   4  17  11    4896.    4741.    1096. o    1
   6  17  11    1933.    2052.    1032. <    1
   0  19  11      24.    3339.    2154. <    1
   2  19  11       4.     459.     777. <    1
   4  19  11      18.     752.     930. <    1
   1  20  11    5154.    6334.    1096. o    1
   3  20  11    8746.    8526.    1173. o    1
   0  21  11      45.    3671.    1899. <    1
   2  21  11       2.     459.     828. <    1
   1   1  12    1249.     561.     854. <    1
   3   1  12     636.    -127.    1083. <    1
   5   1  12    1348.    -433.    1491. <    1
   7   1  12     169.    -382.    1504. <    1
   9   1  12     847.    2676.    2460. <    1
   0   2  12   16510.   15727.    2052. o    1
   2   2  12     464.     548.     867. <    1
   4   2  12    9362.    6220.    1772. o    1
   6   2  12    1934.    1644.    1580. <    1
   8   2  12    1727.    1478.    1695. <    1
   1   3  12     951.    1134.     892. <    1
   3   3  12     101.     446.    1109. <    1
   5   3  12    3128.    1364.    1580. <    1
   7   3  12     744.    1071.    1593. <    1
   9   3  12    2162.    4588.    2473. <    1
   1   5  12     519.     408.     879. <    1
   3   5  12      15.     675.    1173. <    1
   5   5  12    1061.    1173.    1631. <    1
   7   5  12      44.    -102.    1593. <    1
   9   5  12     665.    1032.    2128. <    1
   0   6  12   78978.   63722.    4601. o    1
   2   6  12   46825.   44708.    3084. o    1
   4   6  12   48520.   45664.    3186. o    1
   6   6  12   15158.   20952.    2625. o    1
   8   6  12   11409.   13714.    3072. o    1
   1   7  12    2379.    2727.    1198. <    1
   3   7  12    1006.     548.    1185. <    1
   5   7  12    2777.    4078.    1376. <    1
   7   7  12     216.    2116.    1657. <    1
   9   7  12    1696.    2689.    2256. <    1
   1   9  12      57.    1236.    1134. <    1
   3   9  12     500.    2256.    1249. <    1
   5   9  12      22.    1058.    1325. <    1
   7   9  12     527.   -1797.    1823. <    1
   0  10  12    1581.    1427.    1351. <    1
   2  10  12   21620.   20494.    2026. o    1
   4  10  12     719.    2371.    1300. <    1
   6  10  12   17032.   20111.    2052. o    1
   8  10  12      64.    -650.    1874. <    1
   1  11  12     425.    1224.    1147. <    1
   3  11  12      46.    1950.    1274. <    1
   5  11  12    1380.    3237.    1351. <    1
   7  11  12     328.    1122.    1580. <    1
   1  13  12     127.     930.    1173. <    1
   3  13  12      98.    1287.    1211. <    1
   5  13  12      94.     905.     969. <    1
   7  13  12      44.   -1045.    1007. <    1
   0  14  12   36085.   40413.    5225. o    1
   2  14  12   35707.   35418.    2638. o    1
   4  14  12   21670.   22992.    1695. o    1
   6  14  12   12832.   12987.    1504. o    1
   1  15  12    1606.    2868.    1198. <    1
   3  15  12    1676.    2855.     969. <    1
   5  15  12    1020.     981.    1032. <    1
   1  17  12      84.    2332.    1580. <    1
   3  17  12      29.    2689.    1160. <    1
   5  17  12     314.    1198.    1249. <    1
   0  18  12   11813.   11547.    2676. o    1
   2  18  12    1951.    3862.    1173. o    1
   4  18  12    7273.    6092.    1389. o    1
   1  19  12      28.    2167.    1415. <    1
   1   0  13   30443.   28918.    2727. o    1
   3   0  13    6858.    8080.    2651. o    1
   5   0  13   43504.   49590.    6028. o    1
   7   0  13     509.   -2829.    2192. <    1
   0   1  13    6805.    9941.    1721. o    1
   2   1  13     697.     930.     905. <    1
   4   1  13    4417.    7787.    1963. o    1
   6   1  13      65.   -2804.    1504. <    1
   8   1  13    1260.    1555.    1861. <    1
   0   3  13   14293.   11878.    1823. o    1
   2   3  13     247.     561.    1122. <    1
   4   3  13   10367.   11878.    2154. o    1
   6   3  13      63.     739.    1708. <    1
   8   3  13    3986.    6500.    2001. o    1
   1   4  13    1299.    1402.     905. <    1
   3   4  13     266.    1835.    1211. <    1
   5   4  13    1983.    2919.    1733. <    1
   7   4  13     134.     268.    1670. <    1
   0   5  13    1240.    1440.    1325. <    1
   2   5  13    8897.   11164.    1580. o    1
   4   5  13     711.    1134.    1287. <    1
   6   5  13    4220.    5480.    1886. <    1
   8   5  13     126.    1071.    2281. <    1
   0   7  13   14466.   15753.    2103. o    1
   2   7  13    2869.    2562.    1274. <    1
   4   7  13    9599.   12414.    1746. o    1
   6   7  13     678.    1963.    1708. <    1
   1   8  13   21311.   21615.    2039. o    1
   3   8  13    5862.    8259.    1529. o    1
   5   8  13   28654.   32308.    2625. o    1
   7   8  13     776.     561.    1670. <    1
   0   9  13    7517.    7303.    1695. o    1
   2   9  13   10902.   11955.    1657. o    1
   4   9  13    5401.    8883.    1580. o    1
   6   9  13    6154.    8552.    1988. o    1
   0  11  13    1953.    6130.    2702. <    1
   2  11  13    3200.    4257.    1364. o    1
   4  11  13    1567.    3454.    1351. <    1
   6  11  13    1806.    3428.    1389. <    1
   1  12  13    2570.    4894.    1351. o    1
   3  12  13     230.    -191.    1224. <    1
   5  12  13    4831.    5009.    1440. o    1
   0  13  13   18069.   17486.    3479. o    1
   2  13  13   19893.   22112.    2052. o    1
   4  13  13   12129.   13484.    1733. o    1
   0  15  13     387.    4958.    2409. <    1
   2  15  13    3501.    4830.    1287. o    1
   4  15  13     314.    3288.    1631. <    1
   1  16  13    8376.    9406.    1912. o    1
   0  17  13    6130.    7660.    2485. o    1
   1   1  14     686.    2001.     956. <    1
   3   1  14    1406.    1083.    1580. <    1
   5   1  14     151.    1772.    1784. <    1
   0   2  14    3477.    4422.    1389. o    1
   2   2  14   25494.   23004.    2065. o    1
   4   2  14    1304.    1287.    1708. <    1
   6   2  14   10328.   12987.    2243. o    1
   1   3  14    2579.    3021.    1007. o    1
   3   3  14    2415.    2651.    1274. <    1
   5   3  14    1763.    3543.    1810. <    1
   1   5  14    1029.    1580.    1173. <    1
   3   5  14     234.    1007.    1262. <    1
   5   5  14    1527.    4168.    1823. <    1
   0   6  14    7422.    4971.    1529. o    1
   2   6  14    2796.     841.    1211. <    1
   4   6  14    7158.    7953.    1568. o    1
   1   7  14     812.    3632.    1300. <    1
   3   7  14    1888.    3671.    1364. <    1
   5   7  14     129.    2715.    1657. <    1
   1   9  14     239.     535.    1211. <    1
   3   9  14      66.    1491.    1262. <    1
   5   9  14     337.    -510.    2511. <    1
   0  10  14   14810.   15345.    3186. o    1
   2  10  14   30880.   31199.    2472. o    1
   4  10  14    8083.   11802.    1682. o    1
   1  11  14    3010.    3161.    1351. <    1
   3  11  14    2024.    2332.    1287. <    1
   1  13  14      54.    2689.    1682. <    1
   1   0  15    2756.    4550.    1478. o    1
   3   0  15    5311.    3263.    2396. <    1
   0   1  15    2247.    4168.    1453. <    1
   2   1  15   15498.   14453.    1695. o    1
   0   3  15   17097.   13420.    1899. o    1
   2   3  15   31392.   31913.    2422. o    1
   1   4  15    5578.    4142.    1287. o    1
   3   4  15   11349.   11866.    1670. o    1
   0   5  15     849.    2052.    1351. <    1
   2   5  15    3298.    5722.    1376. o    1
   0   7  15    4565.    3543.    1542. <    1
